# Supplementary material for: Extracellular vesicles containing MFGE8 from colorectal cancer facilitate macrophage efferocytosis
Source: Cell Commun Signal. 2024 May 27;22:295. doi: 10.1186/s12964-024-01669-9 (PMC11131254; doi:10.1186/s12964-024-01669-9)
Supplement: Supplementary file 2 — Supplementary Material 2 - CT26-EVs MS Proteomic Data [file 12964_2024_1669_MOESM2_ESM.xlsx]

## Sheet: Sheet1
Accession	Peptide count	Unique peptides	Confidence score	Anova (p)	q Value	Max fold change	Power	Mass	Description	CT26-EVs-1	CT26-EVs-2	CT26-EVs-3	Average
Q6GQT1	4	4	325.93	0.484918	0.103353	1.2092	0.0924695	165674	Alpha-2-macroglobulin-P (Alpha-2-macroglobulin)	7.17282e+08	8.53717e+08	4.59301e+08	6.76767e+08
Q6VGS5	1	1	23.28	0.947348	0.179562	1.00119	0.0503508	227423	Protein Daple (Coiled-coil domain-containing protein 88C) (Dvl-associating protein with a high frequency of leucine residues)	3.75778e+08	4.80243e+08	2.11214e+08	3.55745e+08
P11276	77	76	5779.92	0.0116017	0.022375	5.67948	0.90168	276017	Fibronectin (FN) [Cleaved into: Anastellin]	3.78274e+08	3.65454e+08	1.67016e+08	3.03581e+08
Q6ZWY9	9	8	720.94	0.113465	0.0375898	2.79118	0.341436	13898	Histone H2B type 1-C/E/G	3.07715e+08	4.0713e+08	5.74764e+07	2.5744e+08
Q9JLC8	1	1	29.56	0.0192938	0.0226083	1.80111	0.805325	525942	Sacsin (DnaJ homolog subfamily C member 29) (DNAJC29)	2.40718e+08	1.72042e+08	2.78229e+08	2.3033e+08
Q9JLZ6	1	1	39.06	0.000156593	0.00176689	5.81515	1	67694	Hypermethylated in cancer 2 protein (Hic-2)	1.64554e+08	2.00188e+08	2.44531e+08	2.03091e+08
P62983	5	5	310.75	0.0158964	0.0226083	1.48995	0.846206	18282	Ubiquitin-40S ribosomal protein S27a (Ubiquitin carboxyl extension protein 80) [Cleaved into: Ubiquitin; 40S ribosomal protein S27a]	1.91601e+08	1.98523e+08	1.481e+08	1.79408e+08
P62806	9	9	653.93	0.0678494	0.0284784	4.0782	0.472907	11360	Histone H4	1.766e+08	2.91981e+08	4.35616e+07	1.70714e+08
Q9QVP9	1	1	23.78	0.0159652	0.0226083	1.51885	0.845349	117032	Protein-tyrosine kinase 2-beta (EC 2.7.10.2) (Calcium-dependent tyrosine kinase) (CADTK) (Calcium-regulated non-receptor proline-rich tyrosine kinase) (Cell adhesion kinase beta) (CAK-beta) (CAKB) (Focal adhesion kinase 2) (FADK 2) (Proline-rich tyrosine kinase 2) (Related adhesion focal tyrosine kinase) (RAFTK)	1.87943e+08	1.55269e+08	1.67697e+08	1.70303e+08
P01027	10	10	714.21	0.324653	0.0749383	1.25658	0.141169	187905	Complement C3 (HSE-MSF) [Cleaved into: Complement C3 beta chain; C3-beta-c (C3bc); Complement C3 alpha chain; C3a anaphylatoxin; Acylation stimulating protein (ASP) (C3adesArg); Complement C3b alpha' chain; Complement C3c alpha' chain fragment 1; Complement C3dg fragment; Complement C3g fragment; Complement C3d fragment; Complement C3f fragment; Complement C3c alpha' chain fragment 2]	1.54e+08	1.80071e+08	1.13492e+08	1.49188e+08
Q61703	5	5	407.65	0.0177264	0.0226083	1.59505	0.823797	106261	Inter-alpha-trypsin inhibitor heavy chain H2 (ITI heavy chain H2) (ITI-HC2) (Inter-alpha-inhibitor heavy chain 2)	1.44349e+08	1.23124e+08	1.3764e+08	1.35037e+08
Q6GSS7	5	2	492.05	0.0845944	0.0316962	2.64166	0.414474	14087	Histone H2A type 2-A (H2a-614) (H2a-615) (Histone H2A.2)	1.52141e+08	1.79725e+08	4.15271e+07	1.24464e+08
D3YXG0	1	1	55.24	0.0523523	0.0262194	1.58146	0.544102	621438	Hemicentin-1 (Fibulin-6) (FIBL-6)	1.22596e+08	7.52405e+07	1.04056e+08	1.00631e+08
Q921I1	2	2	65.41	0.184827	0.0495844	1.2448	0.235669	78841	Serotransferrin (Transferrin) (Beta-1 metal-binding globulin) (Siderophilin)	9.74467e+07	1.02504e+08	1.00029e+08	9.99934e+07
P02088	2	1	86.67	0.131286	0.0404218	1.4145	0.307621	15944	Hemoglobin subunit beta-1 (Beta-1-globin) (Hemoglobin beta-1 chain) (Hemoglobin beta-major chain)	7.6644e+07	1.28826e+08	6.85602e+07	9.13433e+07
P01942	3	3	168.58	0.00282256	0.0150393	1.72872	0.996751	15133	Hemoglobin subunit alpha (Alpha-globin) (Hemoglobin alpha chain)	8.31998e+07	9.59356e+07	7.50586e+07	8.47313e+07
Q64253	1	1	75.08	0.930251	0.177197	1.02341	0.0506166	14952	Lymphocyte antigen 6E (Ly-6E) (Stem cell antigen 2) (Thymic shared antigen 1) (TSA-1)	5.10094e+07	7.43286e+07	4.51435e+07	5.68272e+07
P21956	15	15	1007.69	0.0415527	0.0245709	1.91444	0.608319	52348	Lactadherin (MFGM) (Milk fat globule-EGF factor 8) (MFG-E8) (SED1) (Sperm surface protein SP47) (MP47)	4.1364e+07	7.6256e+07	4.8508e+07	5.5376e+07
P16858	23	23	1901.92	0.0377667	0.0240674	5.24282	0.634698	36072	Glyceraldehyde-3-phosphate dehydrogenase (GAPDH) (EC 1.2.1.12) (Peptidyl-cysteine S-nitrosylase GAPDH) (EC 2.6.99.-)	3.1315e+07	1.2244e+08	1.19466e+07	5.5234e+07
Q01339	1	1	55.75	0.125485	0.0395278	1.32256	0.317906	39904	Beta-2-glycoprotein 1 (APC inhibitor) (Activated protein C-binding protein) (Apolipoprotein H) (Apo-H) (Beta-2-glycoprotein I) (B2GPI) (Beta(2)GPI)	4.56585e+07	4.83955e+07	5.22422e+07	4.87654e+07
P84228	3	2	425.99	0.0889072	0.032225	3.73556	0.401683	15436	Histone H3.2 (H3-clustered histone 13) (H3-clustered histone 14) (H3-clustered histone 15) (H3-clustered histone 2) (H3-clustered histone 3) (H3-clustered histone 4) (H3-clustered histone 6) (H3-clustered histone 7)	5.63192e+07	7.73598e+07	1.07669e+07	4.81486e+07
P07356	18	18	1345.15	0.196588	0.0518278	2.09576	0.223843	38937	Annexin A2 (Annexin II) (Annexin-2) (Calpactin I heavy chain) (Calpactin-1 heavy chain) (Chromobindin-8) (Lipocortin II) (Placental anticoagulant protein IV) (PAP-IV) (Protein I) (p36)	3.29763e+07	9.17537e+07	1.32323e+07	4.59874e+07
Q00623	1	1	37.95	0.011638	0.022375	1.65349	0.9012	30597	Apolipoprotein A-I (Apo-AI) (ApoA-I) (Apolipoprotein A1) [Cleaved into: Proapolipoprotein A-I (ProapoA-I); Truncated apolipoprotein A-I]	4.90198e+07	3.71732e+07	4.76745e+07	4.46225e+07
P11370	7	7	552.35	0.00122051	0.00897108	4.45722	0.999922	75774	Retrovirus-related Env polyprotein from Fv-4 locus	3.55009e+07	5.93117e+07	3.81217e+07	4.43114e+07
P15864	3	1	190.76	0.410697	0.0902389	1.31069	0.110738	21254	Histone H1.2 (H1 VAR.1) (H1c)	2.72463e+07	8.81423e+07	1.34128e+07	4.29338e+07
P32261	6	6	433.05	0.00979135	0.0221706	1.91461	0.925555	52484	Antithrombin-III (ATIII) (Serpin C1)	3.96312e+07	2.74357e+07	3.51998e+07	3.40889e+07
P60710	19	9	1414.98	0.109381	0.0368737	1.92754	0.350206	42052	Actin, cytoplasmic 1 (Beta-actin) [Cleaved into: Actin, cytoplasmic 1, N-terminally processed]	3.35978e+07	4.69801e+07	1.38217e+07	3.14666e+07
P19221	9	9	593.15	0.139044	0.0422676	1.4703	0.294809	71649	Prothrombin (EC 3.4.21.5) (Coagulation factor II) [Cleaved into: Activation peptide fragment 1; Activation peptide fragment 2; Thrombin light chain; Thrombin heavy chain]	2.87931e+07	3.63213e+07	1.78411e+07	2.76518e+07
Q61838	2	2	177.37	0.921531	0.176236	1.00007	0.0507812	167116	Pregnancy zone protein (Alpha-2-macroglobulin) (Alpha-2-M) [Cleaved into: Alpha-2-macroglobulin 165 kDa subunit; Alpha-2-macroglobulin 35 kDa subunit]	2.99783e+07	3.62616e+07	1.61979e+07	2.74793e+07
P04186	1	1	86.76	0.0487997	0.0259124	1.46742	0.563633	86319	Complement factor B (EC 3.4.21.47) (C3/C5 convertase) [Cleaved into: Complement factor B Ba fragment; Complement factor B Bb fragment]	3.31974e+07	2.29043e+07	2.57913e+07	2.72977e+07
Q01149	18	18	1064.95	0.00416365	0.0185734	10.4051	0.988946	129992	Collagen alpha-2(I) chain (Alpha-2 type I collagen)	3.75384e+07	2.73343e+07	1.5719e+07	2.68639e+07
Q3TTY0	1	1	34.11	0.558241	0.115512	1.16277	0.0791491	166261	Phospholipase B1, membrane-associated (Phospholipase B) (Lysophospholipase) (EC 3.1.1.5) (Phospholipase A2) (EC 3.1.1.4) (Phospholipase B/lipase) (PLB/LIP) (Triacylglycerol lipase) (EC 3.1.1.3)	2.81778e+07	3.31697e+07	1.9045e+07	2.67975e+07
P48036	16	16	1111.74	0.148936	0.0436826	2.61848	0.279853	35787	Annexin A5 (Anchorin CII) (Annexin V) (Annexin-5) (Calphobindin I) (CBP-I) (Endonexin II) (Lipocortin V) (Placental anticoagulant protein 4) (PP4) (Placental anticoagulant protein I) (PAP-I) (Thromboplastin inhibitor) (Vascular anticoagulant-alpha) (VAC-alpha)	1.8714e+07	4.37293e+07	4.83966e+06	2.24276e+07
Q6ZQ06	2	2	52.84	0.0500137	0.0260096	2.30217	0.556799	161156	Centrosomal protein of 162 kDa (Cep162) (Protein QN1 homolog)	2.31003e+07	1.51745e+07	2.79316e+07	2.20688e+07
P02535	6	2	304.54	0.245855	0.0605379	2.41937	0.184008	57906	Keratin, type I cytoskeletal 10 (56 kDa cytokeratin) (Cytokeratin-10) (CK-10) (Keratin, type I cytoskeletal 59 kDa) (Keratin-10) (K10)	1.47926e+07	4.2352e+07	8.73658e+06	2.19604e+07
O88888	2	2	42.57	0.0131853	0.0225818	1.33011	0.880868	61364	Amyloid-beta A4 precursor protein-binding family A member 3 (Adapter protein X11gamma) (Neuron-specific X11L2 protein) (Neuronal Munc18-1-interacting protein 3) (Mint-3)	2.27972e+07	2.07498e+07	2.11594e+07	2.15688e+07
P04104	3	2	148.92	0.701899	0.139664	2.59349	0.0620649	66079	Keratin, type II cytoskeletal 1 (67 kDa cytokeratin) (Cytokeratin-1) (CK-1) (Keratin-1) (K1) (Type-II keratin Kb1)	1.38189e+07	4.63899e+07	1.96054e+06	2.07231e+07
Q8VHQ4	1	1	51.26	0.539084	0.112519	1.19917	0.0822621	31784	Ras-related protein Rab-40C (SOCS box-containing protein RAR3)	1.45494e+07	1.89079e+07	2.79736e+07	2.0477e+07
P06797	8	7	626.1	0.0336775	0.0238637	1.38926	0.665961	38093	Procathepsin L (EC 3.4.22.15) (Cathepsin L1) (Major excreted protein) (MEP) (p39 cysteine proteinase) [Cleaved into: Cathepsin L; Cathepsin L heavy chain; Cathepsin L light chain]	1.9833e+07	2.00546e+07	2.11621e+07	2.03499e+07
P10126	14	14	1028.98	0.0669294	0.0283841	2.70947	0.476601	50424	Elongation factor 1-alpha 1 (EF-1-alpha-1) (Elongation factor Tu) (EF-Tu) (Eukaryotic elongation factor 1 A-1) (eEF1A-1)	1.27465e+07	3.87767e+07	7.4771e+06	1.96668e+07
P43274	3	1	188.92	0.384173	0.0851916	1.36073	0.118838	21964	Histone H1.4 (H1 VAR.2) (H1e)	9.66105e+06	3.67391e+07	4.9576e+06	1.71192e+07
Q61398	11	10	607.92	0.436419	0.0948271	1.23791	0.103743	50820	Procollagen C-endopeptidase enhancer 1 (P14) (Procollagen COOH-terminal proteinase enhancer 1) (PCPE-1) (Procollagen C-proteinase enhancer 1) (Type 1 procollagen C-proteinase enhancer protein) (Type I procollagen COOH-terminal proteinase enhancer)	1.67636e+07	2.23056e+07	1.22754e+07	1.71149e+07
P35441	15	14	770.82	0.488927	0.103636	1.34396	0.0916352	133555	Thrombospondin-1 (Glycoprotein G)	1.44097e+07	2.61391e+07	1.01434e+07	1.68974e+07
Q01853	31	31	2192.2	0.162451	0.0455686	2.44865	0.26156	89950	Transitional endoplasmic reticulum ATPase (TER ATPase) (EC 3.6.4.6) (15S Mg(2+)-ATPase p97 subunit) (Valosin-containing protein) (VCP)	1.26329e+07	3.52581e+07	2.5762e+06	1.68224e+07
P84099	2	2	123.91	0.0371001	0.0238838	1.66954	0.639588	23565	60S ribosomal protein L19	1.79456e+07	1.44218e+07	1.79518e+07	1.67731e+07
P63017	25	23	1844.62	0.627121	0.127293	1.09288	0.0697216	71055	Heat shock cognate 71 kDa protein (EC 3.6.4.10) (Heat shock 70 kDa protein 8)	1.51898e+07	2.37283e+07	1.02042e+07	1.63741e+07
P68033	10	3	549.92	0.0617137	0.027788	2.17759	0.498702	42334	Actin, alpha cardiac muscle 1 (Alpha-cardiac actin) [Cleaved into: Actin, alpha cardiac muscle 1, intermediate form]	1.55487e+07	2.54012e+07	7.73573e+06	1.62286e+07
P99024	29	3	1881.2	0.0753876	0.0298773	4.04707	0.444681	50095	Tubulin beta-5 chain	4.34079e+06	4.17271e+07	2.00358e+06	1.60238e+07
Q9D8N0	13	13	746.69	0.290987	0.0689089	1.31344	0.157153	50371	Elongation factor 1-gamma (EF-1-gamma) (eEF-1B gamma)	1.51649e+07	1.0439e+07	1.88985e+07	1.48341e+07
P51912	7	6	577.97	0.17379	0.0474868	1.89378	0.24783	59243	Neutral amino acid transporter B(0) (ATB(0)) (ASC-like Na(+)-dependent neutral amino acid transporter ASCT2) (Insulin-activated amino acid transporter) (Sodium-dependent neutral amino acid transporter type 2) (Solute carrier family 1 member 5)	2.1218e+07	1.38873e+07	8.11923e+06	1.44082e+07
P52480	23	23	1790.67	0.036505	0.0238838	3.61862	0.644019	58378	Pyruvate kinase PKM (EC 2.7.1.40) (Pyruvate kinase muscle isozyme)	8.9493e+06	2.87644e+07	5.37402e+06	1.43626e+07
P20029	17	15	1123.4	0.722417	0.142857	1.23934	0.0603572	72492	Endoplasmic reticulum chaperone BiP (EC 3.6.4.10) (78 kDa glucose-regulated protein) (GRP-78) (Binding-immunoglobulin protein) (BiP) (Heat shock protein 70 family protein 5) (HSP70 family protein 5) (Heat shock protein family A member 5) (Immunoglobulin heavy chain-binding protein)	6.27913e+06	3.39795e+07	2.55789e+06	1.42722e+07
Q61704	2	2	112.22	0.0370944	0.0238838	1.46314	0.63963	99638	Inter-alpha-trypsin inhibitor heavy chain H3 (ITI heavy chain H3) (ITI-HC3) (Inter-alpha-inhibitor heavy chain 3)	1.6799e+07	1.23233e+07	1.36338e+07	1.4252e+07
O08992	5	5	399.42	0.0295858	0.0237615	1.74108	0.700546	32587	Syntenin-1 (Scaffold protein Pbp1) (Syndecan-binding protein 1)	1.17804e+07	1.71925e+07	1.36828e+07	1.42186e+07
P13020	8	8	554.69	0.114707	0.0379356	1.26628	0.338853	86287	Gelsolin (Actin-depolymerizing factor) (ADF) (Brevin)	1.517e+07	1.35358e+07	1.28731e+07	1.38596e+07
P02301	2	1	136.02	0.087091	0.0319874	3.67158	0.406973	15363	Histone H3.3C (Embryonic)	1.53332e+07	2.13426e+07	3.22216e+06	1.32993e+07
Q91W10	1	1	44.01	0.132854	0.040729	1.59239	0.304947	50677	Metal cation symporter ZIP8 (Solute carrier family 39 member 8) (Zrt- and Irt-like protein 8) (ZIP-8)	1.5565e+07	8.62196e+06	1.42221e+07	1.2803e+07
P10400	1	1	32.14	0.0456423	0.0251876	1.75281	0.582244	13294	Retrovirus-related Pol polyprotein [Includes: Reverse transcriptase (EC 2.7.7.49); Endonuclease] (Fragment)	1.18819e+07	1.06076e+07	1.39749e+07	1.21548e+07
P43276	4	4	244.29	0.17225	0.0472465	2.1008	0.249616	22562	Histone H1.5 (H1 VAR.5) (H1b)	2.12272e+06	3.09326e+07	1.00315e+06	1.13528e+07
Q9WTN0	1	1	26.53	0.022234	0.0229058	2.03936	0.772524	34913	Geranylgeranyl pyrophosphate synthase (GGPP synthase) (GGPPSase) (EC 2.5.1.-) ((2E,6E)-farnesyl diphosphate synthase) (Dimethylallyltranstransferase) (EC 2.5.1.1) (Farnesyl diphosphate synthase) (Farnesyltranstransferase) (EC 2.5.1.29) (Geranylgeranyl diphosphate synthase) (Geranyltranstransferase) (EC 2.5.1.10)	1.24476e+07	7.9178e+06	1.1162e+07	1.05092e+07
Q8VII3	1	1	72.42	0.0548663	0.0268566	1.37689	0.531099	15295	Cystatin-14 (Cystatin SC)	1.14434e+07	8.47637e+06	1.10764e+07	1.03321e+07
P14206	12	12	627.13	0.0143223	0.0226083	2.73839	0.866146	32931	40S ribosomal protein SA (37 kDa laminin receptor precursor) (37LRP) (37 kDa oncofetal antigen) (37/67 kDa laminin receptor) (LRP/LR) (67 kDa laminin receptor) (67LR) (Laminin receptor 1) (LamR) (Laminin-binding protein precursor p40) (LBP/p40) (OFA/iLRP)	8.12488e+06	1.38222e+07	6.28519e+06	9.41076e+06
P0C0S6	5	3	378.41	0.0722213	0.0293412	5.76296	0.456113	13545	Histone H2A.Z (H2A/z)	6.19736e+06	1.9413e+07	705064	8.77181e+06
P17182	19	13	1400.3	0.0164233	0.0226083	4.79177	0.839664	47453	Alpha-enolase (EC 4.2.1.11) (2-phospho-D-glycerate hydro-lyase) (Enolase 1) (Non-neural enolase) (NNE)	6.13316e+06	1.45998e+07	3.94735e+06	8.22676e+06
P35762	4	4	344	0.946626	0.179562	1.01304	0.0503605	26481	CD81 antigen (26 kDa cell surface protein TAPA-1) (Target of the antiproliferative antibody 1) (CD antigen CD81)	6.69691e+06	1.07803e+07	6.71507e+06	8.06411e+06
P53986	1	1	82.05	0.581885	0.119759	1.2406	0.0756188	53860	Monocarboxylate transporter 1 (MCT 1) (Solute carrier family 16 member 1)	1.05502e+07	1.04469e+07	3.01568e+06	8.00424e+06
Q8R1K1	1	1	65.43	0.74947	0.147447	1.36063	0.0583366	39374	Ubiquitin-associated domain-containing protein 2 (UBA domain-containing protein 2) (Phosphoglycerate dehydrogenase-like protein 1)	6.34129e+06	1.29748e+07	4.60007e+06	7.97207e+06
P68433	2	1	264.58	0.0885585	0.032225	3.83802	0.402688	15509	Histone H3.1	9.10481e+06	1.27435e+07	1.64315e+06	7.8305e+06
Q05793	43	42	2122.25	0.00701799	0.0205241	8.00332	0.960493	407847	Basement membrane-specific heparan sulfate proteoglycan core protein (HSPG) [Cleaved into: Endorepellin; LG3 peptide]	1.24746e+07	7.05857e+06	3.76565e+06	7.76627e+06
B9EJV3	1	1	20.11	0.858209	0.165612	1.49887	0.0525792	215773	GREB1-like protein	5.91486e+06	1.44724e+07	2.77904e+06	7.72211e+06
P97298	4	4	269.01	0.0280012	0.0237615	1.40249	0.714929	46262	Pigment epithelium-derived factor (PEDF) (Caspin) (Serpin F1) (Stromal cell-derived factor 3) (SDF-3)	7.51595e+06	6.12864e+06	8.28521e+06	7.30993e+06
P37889	18	18	932.29	0.00798183	0.0206779	4.68604	0.948787	137847	Fibulin-2 (FIBL-2)	9.02248e+06	7.41666e+06	5.40489e+06	7.28135e+06
Q9R0P3	10	10	905.21	0.0239149	0.0232475	6.07558	0.754843	31870	S-formylglutathione hydrolase (FGH) (EC 3.1.2.12) (Esterase 10) (Esterase D) (Sid 478)	2.25906e+06	1.63683e+07	3.1738e+06	7.26705e+06
P11087	7	7	366.33	0.00277608	0.0150393	2.3554	0.996935	138974	Collagen alpha-1(I) chain (Alpha-1 type I collagen)	6.93362e+06	6.83845e+06	6.76695e+06	6.84634e+06
P50247	17	16	1107.95	0.0321877	0.0237615	2.75334	0.678147	48170	Adenosylhomocysteinase (AdoHcyase) (EC 3.3.1.1) (CUBP) (Liver copper-binding protein) (S-adenosyl-L-homocysteine hydrolase)	4.76851e+06	1.176e+07	3.77819e+06	6.76889e+06
P55302	1	1	23.82	0.195903	0.0517596	1.32641	0.224503	42189	Alpha-2-macroglobulin receptor-associated protein (Alpha-2-MRAP) (Heparin-binding protein 44) (HBP-44) (Low density lipoprotein receptor-related protein-associated protein 1) (RAP)	7.4279e+06	7.4314e+06	5.33406e+06	6.73112e+06
Q80V31	1	1	27.43	0.0188791	0.0226083	2.1787	0.810146	104964	Centrosomal protein of 104 kDa (Cep104)	7.74653e+06	5.28524e+06	6.96195e+06	6.66457e+06
Q8CFE6	3	3	174.6	0.00379547	0.0177694	2.61185	0.991544	55866	Sodium-coupled neutral amino acid transporter 2 (Amino acid transporter A2) (Solute carrier family 38 member 2) (System A amino acid transporter 2) (System A transporter 1) (System N amino acid transporter 2)	7.09458e+06	7.254e+06	5.48093e+06	6.60984e+06
Q9D2H2	1	1	35.97	0.292081	0.0690258	1.26815	0.156586	71087	Adenylate kinase 7 (AK 7) (EC 2.7.4.3) (EC 2.7.4.6) (ATP-AMP transphosphorylase 7)	6.62222e+06	7.70269e+06	4.89975e+06	6.40822e+06
P15379	5	5	380.61	0.303721	0.0713082	1.4532	0.150763	86135	CD44 antigen (Extracellular matrix receptor III) (ECMR-III) (GP90 lymphocyte homing/adhesion receptor) (HUTCH-I) (Hermes antigen) (Hyaluronate receptor) (Lymphocyte antigen 24) (Ly-24) (Phagocytic glycoprotein 1) (PGP-1) (Phagocytic glycoprotein I) (PGP-I) (CD antigen CD44)	4.84969e+06	1.19016e+07	2.25451e+06	6.33526e+06
Q08879	4	3	304.17	0.646041	0.130581	1.05318	0.0675553	82086	Fibulin-1 (FIBL-1) (Basement-membrane protein 90) (BM-90)	6.08426e+06	7.11625e+06	5.59996e+06	6.26682e+06
Q99JR5	9	9	502.53	0.0227456	0.0229058	2.65764	0.767062	53998	Tubulointerstitial nephritis antigen-like (Adrenocortical zonation factor 1) (AZ-1) (Androgen-regulated gene 1 protein) (Tubulointerstitial nephritis antigen-related protein) (TARP)	8.1656e+06	6.37818e+06	3.84532e+06	6.1297e+06
P14869	7	7	333.51	0.359195	0.080963	1.38796	0.12743	34366	60S acidic ribosomal protein P0 (60S ribosomal protein L10E)	3.72292e+06	1.19645e+07	2.24541e+06	5.97762e+06
O88783	5	5	255.57	0.778984	0.152471	1.12611	0.056414	248217	Coagulation factor V (Activated protein C cofactor) [Cleaved into: Coagulation factor V heavy chain; Coagulation factor V light chain]	5.9438e+06	7.95167e+06	3.62069e+06	5.83872e+06
P10107	15	15	1065.81	0.163448	0.0457026	3.38582	0.260298	38995	Annexin A1 (Annexin I) (Annexin-1) (Calpactin II) (Calpactin-2) (Chromobindin-9) (Lipocortin I) (Phospholipase A2 inhibitory protein) (p35)	5.76786e+06	1.0703e+07	719675	5.73019e+06
P51885	3	3	149.49	0.172418	0.0472465	1.40873	0.249421	38640	Lumican (Keratan sulfate proteoglycan lumican) (KSPG lumican)	5.60049e+06	3.82437e+06	6.78096e+06	5.40194e+06
P11499	30	18	1911.71	0.0293556	0.0237615	5.90526	0.702599	83571	Heat shock protein HSP 90-beta (Heat shock 84 kDa) (HSP 84) (HSP84) (Tumor-specific transplantation 84 kDa antigen) (TSTA)	3.67214e+06	1.07663e+07	1.23601e+06	5.22482e+06
P08207	2	2	128.67	0.0921181	0.0327218	2.35542	0.392656	11293	Protein S100-A10 (Calpactin I light chain) (Calpactin-1 light chain) (Cellular ligand of annexin II) (S100 calcium-binding protein A10) (p10 protein) (p11)	5.25229e+06	7.91802e+06	2.19648e+06	5.12226e+06
Q9WU78	14	14	845.44	0.63689	0.129003	1.20894	0.0685823	96534	Programmed cell death 6-interacting protein (ALG-2-interacting protein 1) (ALG-2-interacting protein X) (E2F1-inducible protein) (Eig2)	3.43328e+06	7.70738e+06	4.05049e+06	5.06372e+06
Q99P72	9	9	502.44	0.123341	0.0390903	3.97048	0.321873	127048	Reticulon-4 (Neurite outgrowth inhibitor) (Nogo protein)	5.33914e+06	8.7773e+06	616446	4.91096e+06
Q9Z0K8	1	1	77.33	0.0176856	0.0226083	1.70102	0.824288	57853	Pantetheinase (EC 3.5.1.92) (Pantetheine hydrolase) (Vascular non-inflammatory molecule 1) (Vanin-1)	5.29989e+06	3.5787e+06	4.82571e+06	4.5681e+06
P68372	29	3	1873.39	0.0271014	0.0237615	5.07695	0.723361	50255	Tubulin beta-4B chain (Tubulin beta-2C chain)	2.1096e+06	9.08998e+06	1.78353e+06	4.32771e+06
P80316	23	21	1429.77	0.0348692	0.0238637	6.33964	0.65653	60042	T-complex protein 1 subunit epsilon (TCP-1-epsilon) (CCT-epsilon)	1.10314e+06	1.04747e+07	877403	4.15174e+06
Q3TTY5	3	2	102.77	0.839952	0.162909	2.33287	0.0533007	71336	Keratin, type II cytoskeletal 2 epidermal (Cytokeratin-2e) (CK-2e) (Epithelial keratin-2e) (Keratin-2 epidermis) (Keratin-2e) (K2e) (Type-II keratin Kb2)	700829	1.15553e+07	166465	4.14087e+06
Q9R1Q7	1	1	66.47	0.14336	0.0427001	2.44274	0.288104	16939	Proteolipid protein 2	3.82994e+06	7.61143e+06	962839	4.13473e+06
Q07797	14	14	1104.91	0.151646	0.0438874	1.26388	0.275999	65362	Galectin-3-binding protein (Cyp-C-associated protein) (CyCAP) (Lectin galactoside-binding soluble 3-binding protein) (Protein MAMA)	4.3307e+06	4.3406e+06	3.27918e+06	3.98349e+06
P49182	5	5	225.27	0.669747	0.134241	1.05832	0.0650672	54747	Heparin cofactor 2 (Heparin cofactor II) (HC-II) (Protease inhibitor leuserpin-2) (Serpin D1)	3.3415e+06	4.90189e+06	3.65775e+06	3.96705e+06
P18572	5	5	312.03	0.304646	0.0714379	1.51185	0.150316	42874	Basigin (Basic immunoglobulin superfamily) (HT7 antigen) (Membrane glycoprotein gp42) (CD antigen CD147)	5.30845e+06	4.55528e+06	1.86792e+06	3.91055e+06
P08113	16	15	928.32	0.661234	0.132951	1.36896	0.0659328	92703	Endoplasmin (94 kDa glucose-regulated protein) (GRP-94) (Endoplasmic reticulum resident protein 99) (ERp99) (Heat shock protein 90 kDa beta member 1) (Polymorphic tumor rejection antigen 1) (Tumor rejection antigen gp96)	1.13377e+06	1.00836e+07	305478	3.84096e+06
P97429	12	12	837.39	0.121787	0.0388051	2.83662	0.324809	36178	Annexin A4 (Annexin IV) (Annexin-4)	3.21122e+06	7.04297e+06	1.14333e+06	3.79918e+06
P40240	4	4	274.22	0.320048	0.0743227	1.29312	0.14319	25811	CD9 antigen (CD antigen CD9)	2.79274e+06	5.27091e+06	3.30259e+06	3.78875e+06
P80314	26	24	2034.96	0.0614077	0.0277153	4.48592	0.500064	57783	T-complex protein 1 subunit beta (TCP-1-beta) (CCT-beta)	1.42625e+06	9.38052e+06	526467	3.77775e+06
P18760	5	5	264.27	0.671045	0.134361	1.08989	0.0649379	18776	Cofilin-1 (Cofilin, non-muscle isoform)	4.02374e+06	4.55116e+06	2.53184e+06	3.70225e+06
Q9DCD0	7	7	375.27	0.500474	0.105843	1.15392	0.0893065	53726	6-phosphogluconate dehydrogenase, decarboxylating (EC 1.1.1.44)	3.3755e+06	5.08361e+06	2.61507e+06	3.69139e+06
Q9R0G6	7	6	511.35	0.967952	0.183106	1.00062	0.0501298	84912	Cartilage oligomeric matrix protein (COMP)	3.65917e+06	3.75682e+06	3.63281e+06	3.68293e+06
P63101	10	7	759.25	0.131196	0.0404218	1.84813	0.307776	27925	14-3-3 protein zeta/delta (Protein kinase C inhibitor protein 1) (KCIP-1) (SEZ-2)	4.73979e+06	4.31243e+06	1.73547e+06	3.5959e+06
Q9CRB5	1	1	34.5	0.204302	0.0533177	1.25366	0.216647	29524	Prolactin-7C1 (Placental prolactin-like protein O) (PLP-O) (PRL-like protein O)	3.92361e+06	3.75526e+06	3.07873e+06	3.58586e+06
Q8CIH5	1	1	30.41	0.0069285	0.0205241	2.40105	0.961544	148696	1-phosphatidylinositol 4,5-bisphosphate phosphodiesterase gamma-2 (EC 3.1.4.11) (Phosphoinositide phospholipase C-gamma-2) (Phospholipase C-gamma-2) (PLC-gamma-2)	3.98988e+06	3.41607e+06	3.0516e+06	3.48585e+06
P41731	3	3	149.02	0.443854	0.0960932	1.12999	0.101862	26605	CD63 antigen (CD antigen CD63)	3.41335e+06	4.48742e+06	2.52498e+06	3.47525e+06
Q9WVK4	11	11	678.07	0.0511665	0.0262194	1.46283	0.550465	60622	EH domain-containing protein 1 (PAST homolog 1) (mPAST1)	4.01916e+06	3.75208e+06	2.5676e+06	3.44628e+06
Q9CQ24	1	1	43.57	0.184244	0.0494974	1.59085	0.236284	22289	F-box only protein 36	3.58477e+06	2.45743e+06	4.23773e+06	3.42664e+06
P09055	12	12	731.8	0.637716	0.129034	1.15641	0.0684881	91424	Integrin beta-1 (Fibronectin receptor subunit beta) (VLA-4 subunit beta) (CD antigen CD29)	3.96274e+06	4.66382e+06	1.59764e+06	3.40806e+06
Q8VEK3	16	15	867.42	0.123441	0.0390903	3.00783	0.321686	88661	Heterogeneous nuclear ribonucleoprotein U (hnRNP U) (Scaffold-attachment factor A) (SAF-A)	497596	9.49091e+06	141343	3.37662e+06
P62827	5	5	285.96	0.00822022	0.0206779	4.79489	0.945801	24579	GTP-binding nuclear protein Ran (GTPase Ran) (Ras-like protein TC4) (Ras-related nuclear protein)	2.70978e+06	5.46077e+06	1.81188e+06	3.32747e+06
Q68FD5	36	36	2531.48	0.0252233	0.0235255	3.09614	0.741601	193202	Clathrin heavy chain 1	2.91592e+06	5.04949e+06	1.68122e+06	3.21554e+06
Q02105	1	1	40.98	0.326549	0.0751148	2.79738	0.140351	26374	Complement C1q subcomponent subunit C	2.93391e+06	5.87168e+06	678868	3.16149e+06
P10852	10	9	612.85	0.548514	0.114068	1.16038	0.0807001	58414	4F2 cell-surface antigen heavy chain (4F2hc) (Solute carrier family 3 member 2) (CD antigen CD98)	3.59515e+06	3.65012e+06	1.94811e+06	3.06446e+06
Q03145	12	11	596.25	0.851468	0.164477	1.01369	0.0528347	110265	Ephrin type-A receptor 2 (EC 2.7.10.1) (Epithelial cell kinase) (Tyrosine-protein kinase receptor ECK) (Tyrosine-protein kinase receptor MPK-5) (Tyrosine-protein kinase receptor SEK-2)	2.81148e+06	3.98348e+06	2.31644e+06	3.03713e+06
P29341	11	11	576.35	0.231406	0.0577212	1.4797	0.194325	70854	Polyadenylate-binding protein 1 (PABP-1) (Poly(A)-binding protein 1)	1.7582e+06	5.27288e+06	1.8531e+06	2.96139e+06
P17742	8	8	519.81	0.0356445	0.0238637	2.63773	0.650539	18131	Peptidyl-prolyl cis-trans isomerase A (PPIase A) (EC 5.2.1.8) (Cyclophilin A) (Cyclosporin A-binding protein) (Rotamase A) (SP18) [Cleaved into: Peptidyl-prolyl cis-trans isomerase A, N-terminally processed]	3.1815e+06	3.59361e+06	1.90726e+06	2.89412e+06
Q69ZN7	27	26	1534.5	0.505534	0.106677	1.4138	0.0883201	234773	Myoferlin (Fer-1-like protein 3)	2.32957e+06	5.18361e+06	1.15343e+06	2.88887e+06
P62259	8	5	483.18	0.15616	0.0447076	1.44577	0.269793	29326	14-3-3 protein epsilon (14-3-3E)	3.14097e+06	3.338e+06	2.13953e+06	2.87283e+06
P06151	10	9	517.72	0.104681	0.0356652	3.5656	0.360853	36817	L-lactate dehydrogenase A chain (LDH-A) (EC 1.1.1.27) (LDH muscle subunit) (LDH-M)	2.08883e+06	5.70246e+06	315718	2.70234e+06
P17751	5	5	352.41	0.0450353	0.0251876	3.5154	0.585969	27038	Triosephosphate isomerase (TIM) (EC 5.3.1.1) (Methylglyoxal synthase) (EC 4.2.3.3) (Triose-phosphate isomerase)	2.73412e+06	4.3571e+06	847421	2.64621e+06
P14211	10	10	303.31	0.609052	0.124681	1.35264	0.0719506	48136	Calreticulin (CRP55) (Calregulin) (Endoplasmic reticulum resident protein 60) (ERp60) (HACBP)	702214	6.93625e+06	182565	2.60701e+06
P07901	26	15	1621.91	0.0214622	0.0228712	4.8125	0.780901	85134	Heat shock protein HSP 90-alpha (EC 3.6.4.10) (Heat shock 86 kDa) (HSP 86) (HSP86) (Tumor-specific transplantation 86 kDa antigen) (TSTA)	2.44452e+06	4.14051e+06	1.21844e+06	2.60116e+06
P80318	26	26	1419.71	0.0310303	0.0237615	7.23456	0.68793	61162	T-complex protein 1 subunit gamma (TCP-1-gamma) (CCT-gamma) (Matricin) (mTRiC-P5)	566953	6.47789e+06	548115	2.53099e+06
P62908	13	13	690.92	0.076719	0.0300937	3.13446	0.440044	26828	40S ribosomal protein S3 (EC 4.2.99.18)	1.1395e+06	5.75037e+06	612062	2.50064e+06
Q7SIG6	1	1	37.67	0.681125	0.135953	1.12399	0.0639574	107992	Arf-GAP with SH3 domain, ANK repeat and PH domain-containing protein 2 (Development and differentiation-enhancing factor 2) (Paxillin-associated protein with ARF GAP activity 3) (PAG3) (Pyk2 C-terminus-associated protein) (PAP)	1.72961e+06	5.38351e+06	328821	2.48065e+06
P20918	1	1	29.64	0.619948	0.126104	1.2347	0.0705872	93486	Plasminogen (EC 3.4.21.7) [Cleaved into: Plasmin heavy chain A; Activation peptide; Angiostatin; Plasmin heavy chain A, short form; Plasmin light chain B]	3.17183e+06	2.85926e+06	1.34473e+06	2.4586e+06
Q9CQW9	5	4	418.02	0.396336	0.0873837	1.60589	0.115002	15116	Interferon-induced transmembrane protein 3 (Dispanin subfamily A member 2b) (DSPA2b) (Fragilis protein) (Interferon-inducible protein 15) (Mouse ifitm-like protein 1) (Mil-1)	4.96695e+06	1.82879e+06	444583	2.41344e+06
P62242	7	7	390.14	0.145296	0.0431147	3.5202	0.285188	24475	40S ribosomal protein S8	857862	6.18558e+06	107623	2.38369e+06
Q8VDN2	18	18	1335.22	0.433885	0.094468	1.41567	0.104398	114221	Sodium/potassium-transporting ATPase subunit alpha-1 (Na(+)/K(+) ATPase alpha-1 subunit) (EC 7.2.2.13) (Sodium pump subunit alpha-1)	2.46812e+06	3.94012e+06	734111	2.38079e+06
P62331	2	2	86.43	0.0863721	0.0318164	2.92594	0.409106	20183	ADP-ribosylation factor 6	1.70006e+06	4.72534e+06	714319	2.37991e+06
Q8BP47	12	12	712.07	0.028374	0.0237615	8.05209	0.711492	65150	Asparagine--tRNA ligase, cytoplasmic (EC 6.1.1.22) (Asparaginyl-tRNA synthetase) (AsnRS) (Asparaginyl-tRNA synthetase 1)	930474	5.73274e+06	415290	2.3595e+06
O35682	3	3	187.35	0.630229	0.127789	1.15601	0.0693543	36003	Myeloid-associated differentiation marker (Myeloid up-regulated protein)	2.19852e+06	3.13045e+06	1.56322e+06	2.2974e+06
P80315	23	21	1422.41	0.0423396	0.0245709	9.34379	0.603117	58543	T-complex protein 1 subunit delta (TCP-1-delta) (A45) (CCT-delta)	129317	5.99124e+06	623015	2.24786e+06
P62880	7	5	558.96	0.124235	0.0392593	1.73603	0.320207	38048	Guanine nucleotide-binding protein G(I)/G(S)/G(T) subunit beta-2 (G protein subunit beta-2) (Transducin beta chain 2)	2.1744e+06	3.25595e+06	1.14875e+06	2.19303e+06
P49891	1	1	21.94	0.892339	0.171508	1.00933	0.0514769	35852	Sulfotransferase 1E1 (ST1E1) (EC 2.8.2.4) (Estrogen sulfotransferase, testis isoform) (Sulfotransferase, estrogen-preferring)	2.31417e+06	2.23855e+06	1.96499e+06	2.17257e+06
P68040	16	16	1267.11	0.0537779	0.0267935	10.2631	0.53665	35511	Receptor of activated protein C kinase 1 (12-3) (Guanine nucleotide-binding protein subunit beta-2-like 1) (Receptor for activated C kinase) (Receptor of activated protein kinase C 1) (p205) [Cleaved into: Receptor of activated protein C kinase 1, N-terminally processed (Guanine nucleotide-binding protein subunit beta-2-like 1, N-terminally processed)]	465425	5.84385e+06	48281.7	2.11918e+06
P38647	6	6	302.24	0.862945	0.166359	3.21964	0.0524072	73701	Stress-70 protein, mitochondrial (75 kDa glucose-regulated protein) (GRP-75) (Heat shock 70 kDa protein 9) (Mortalin) (Peptide-binding protein 74) (PBP74) (p66 MOT)	280356	5.99649e+06	70005.1	2.11562e+06
P60843	17	16	1085.26	0.0568974	0.027353	3.25684	0.52105	46353	Eukaryotic initiation factor 4A-I (eIF-4A-I) (eIF4A-I) (EC 3.6.4.13) (ATP-dependent RNA helicase eIF4A-1)	1.5405e+06	3.92121e+06	680039	2.04725e+06
Q9DC51	7	4	454.19	0.480382	0.102726	1.29891	0.0934303	41082	Guanine nucleotide-binding protein G(i) subunit alpha-3 (G(i) alpha-3)	2.1092e+06	3.36153e+06	660112	2.04362e+06
Q99J93	2	1	92.94	0.53768	0.112349	1.24761	0.0824995	15961	Interferon-induced transmembrane protein 2 (Dispanin subfamily A member 2c) (DSPA2c) (Fragilis protein 3)	2.46217e+06	2.92516e+06	458616	1.94865e+06
Q04750	10	7	473.63	0.11978	0.0384212	2.36038	0.328675	91275	DNA topoisomerase 1 (EC 5.6.2.1) (DNA topoisomerase I)	1.78622e+06	3.34444e+06	600764	1.91047e+06
Q9WTI7	10	10	606.96	0.0933051	0.0329864	3.23525	0.389418	122723	Unconventional myosin-Ic (Myosin I beta) (MMI-beta) (MMIb)	1.27053e+06	4.08837e+06	362991	1.9073e+06
P08226	1	1	27.6	0.0427444	0.0245709	1.97245	0.600476	35901	Apolipoprotein E (Apo-E)	1.82953e+06	2.48483e+06	1.39296e+06	1.90244e+06
P42932	21	21	1380.15	0.0259294	0.023572	4.39623	0.734639	60088	T-complex protein 1 subunit theta (TCP-1-theta) (CCT-theta)	1.3171e+06	3.64916e+06	704669	1.89031e+06
O89020	1	1	34.22	0.110622	0.0371566	1.64807	0.347497	71272	Afamin (Alpha-albumin) (Alpha-Alb)	2.66319e+06	1.64201e+06	1.25949e+06	1.8549e+06
P29699	1	1	51.94	0.251428	0.0612924	1.42295	0.18028	38100	Alpha-2-HS-glycoprotein (Countertrypin) (Fetuin-A)	2.10338e+06	1.19557e+06	2.20849e+06	1.83582e+06
P16045	5	5	440.66	0.0410326	0.0245709	2.06387	0.611809	15198	Galectin-1 (Gal-1) (14 kDa lectin) (Beta-galactoside-binding lectin L-14-I) (Galaptin) (Lactose-binding lectin 1) (Lectin galactoside-binding soluble 1) (S-Lac lectin 1)	1.75527e+06	2.52123e+06	1.17234e+06	1.81628e+06
P29391	4	4	308.45	0.0604861	0.0276164	2.98389	0.504211	20847	Ferritin light chain 1 (Ferritin L subunit 1)	1.15941e+06	3.43919e+06	713781	1.77079e+06
Q61753	16	16	826.81	0.0167577	0.0226083	8.03566	0.83555	57347	D-3-phosphoglycerate dehydrogenase (3-PGDH) (EC 1.1.1.95) (A10)	767039	3.919e+06	609328	1.76512e+06
Q9CQX3	1	1	24.83	0.0913636	0.0325327	1.9107	0.394741	29385	BPI fold-containing family A member 5 (BPI fold-containing family A member Pluncl) (Palate lung and nasal carcinoma-like protein) (Short palate lung and nasal clone protein 5) (Tongue plunc-like protein) (TPL)	2.01189e+06	1.00621e+06	2.15773e+06	1.72528e+06
E9Q414	2	2	105.41	0.0350432	0.0238637	1.45484	0.655175	510481	Apolipoprotein B-100 (Apo B-100) [Cleaved into: Apolipoprotein B-48 (Apo B-48)]	1.94905e+06	1.37509e+06	1.83012e+06	1.71809e+06
P14685	15	14	676.04	0.374918	0.0834286	1.73065	0.121904	60794	26S proteasome non-ATPase regulatory subunit 3 (26S proteasome regulatory subunit RPN3) (26S proteasome regulatory subunit S3) (Proteasome subunit p58) (Transplantation antigen P91A) (Tum-P91A antigen)	1.36325e+06	1.95125e+06	1.66676e+06	1.66042e+06
Q9R098	1	1	84.67	0.040131	0.0244838	2.0577	0.617957	72860	Hepatocyte growth factor activator (HGF activator) (HGFA) (EC 3.4.21.-) [Cleaved into: Hepatocyte growth factor activator short chain; Hepatocyte growth factor activator long chain]	2.20284e+06	1.04921e+06	1.66051e+06	1.63752e+06
P08752	10	7	756.14	0.363499	0.0816454	1.34981	0.125875	41033	Guanine nucleotide-binding protein G(i) subunit alpha-2 (Adenylate cyclase-inhibiting G alpha protein)	1.63846e+06	2.4916e+06	752609	1.62756e+06
Q60605	8	8	446.07	0.0477482	0.0255122	3.05065	0.569694	17090	Myosin light polypeptide 6 (17 kDa myosin light chain) (LC17) (Myosin light chain 3) (MLC-3) (Myosin light chain alkali 3) (Myosin light chain A3) (Smooth muscle and nonmuscle myosin light chain alkali 6)	1.08897e+06	3.14998e+06	618298	1.61908e+06
P10605	8	8	625.06	0.555074	0.115105	1.13805	0.0796475	38168	Cathepsin B (EC 3.4.22.1) (Cathepsin B1) [Cleaved into: Cathepsin B light chain; Cathepsin B heavy chain]	1.55107e+06	2.21338e+06	1.07988e+06	1.61478e+06
P01897	6	4	303.88	0.351683	0.0797383	1.71385	0.13022	41027	H-2 class I histocompatibility antigen, L-D alpha chain	2.27631e+06	2.06365e+06	499768	1.61324e+06
P14131	6	6	256.62	0.147714	0.0435238	2.06278	0.281623	16549	40S ribosomal protein S16	1.0592e+06	3.1741e+06	469801	1.5677e+06
P10923	4	3	222.83	0.925473	0.176638	2.44563	0.0507044	32554	Osteopontin (2AR) (Bone sialoprotein 1) (Calcium oxalate crystal growth inhibitor protein) (Early T-lymphocyte activation 1 protein) (Minopontin) (Secreted phosphoprotein 1) (SPP-1)	55998	1.16777e+06	3.45488e+06	1.55955e+06
P25444	7	7	378.5	0.0933788	0.0329864	3.14844	0.389219	31497	40S ribosomal protein S2 (40S ribosomal protein S4) (Protein LLRep3)	573813	3.79344e+06	249301	1.53885e+06
P68373	17	2	1385.92	0.0515588	0.0262194	4.34003	0.548343	50562	Tubulin alpha-1C chain (Alpha-tubulin 6) (Alpha-tubulin isotype M-alpha-6) (Tubulin alpha-6 chain) [Cleaved into: Detyrosinated tubulin alpha-1C chain]	455360	3.73891e+06	389705	1.52799e+06
P80317	14	14	834.75	0.039119	0.0240931	6.2238	0.62501	58424	T-complex protein 1 subunit zeta (TCP-1-zeta) (CCT-zeta-1)	452512	3.82371e+06	241572	1.50593e+06
P09535	1	1	97.28	0.228326	0.0572774	1.48876	0.196655	20473	Insulin-like growth factor II (IGF-II) (Multiplication-stimulating polypeptide) [Cleaved into: Insulin-like growth factor II; Preptin]	1.18382e+06	1.10866e+06	2.17057e+06	1.48768e+06
P27773	8	8	402.01	0.422427	0.0924983	1.2687	0.10745	57099	Protein disulfide-isomerase A3 (EC 5.3.4.1) (58 kDa glucose-regulated protein) (58 kDa microsomal protein) (p58) (Disulfide isomerase ER-60) (Endoplasmic reticulum resident protein 57) (ER protein 57) (ERp57) (Endoplasmic reticulum resident protein 60) (ER protein 60) (ERp60)	156658	4.24926e+06	54289.7	1.48674e+06
P49817	3	3	233.99	0.120852	0.0386355	2.24091	0.3266	20697	Caveolin-1	1.22175e+06	2.72722e+06	441911	1.46362e+06
Q8BGZ7	2	1	101.31	0.503365	0.106337	1.90575	0.0887404	59932	Keratin, type II cytoskeletal 75 (Cytokeratin-75) (CK-75) (Keratin-6 hair follicle) (mK6hf) (Keratin-75) (K75) (Type II keratin-K6hf) (Type-II keratin Kb18)	1.27426e+06	2.51213e+06	390948	1.39245e+06
P51150	6	6	276.08	0.0887209	0.032225	3.17433	0.40222	23760	Ras-related protein Rab-7a (EC 3.6.5.2)	1.08384e+06	2.66736e+06	399476	1.38356e+06
P97370	6	6	292.87	0.237677	0.0590549	2.13713	0.189727	32097	Sodium/potassium-transporting ATPase subunit beta-3 (Sodium/potassium-dependent ATPase subunit beta-3) (ATPB-3) (CD antigen CD298)	1.38285e+06	2.52928e+06	233581	1.3819e+06
Q64374	2	2	199.13	0.109053	0.0368279	1.53769	0.350929	33899	Regucalcin (RC) (Gluconolactonase) (GNL) (EC 3.1.1.17) (Senescence marker protein 30) (SMP-30)	1.04022e+06	2.05311e+06	1.03427e+06	1.37587e+06
P62754	3	3	238.27	0.247364	0.0608315	1.6323	0.182985	28834	40S ribosomal protein S6 (Phosphoprotein NP33)	500973	3.23884e+06	376484	1.3721e+06
P08121	2	2	100.9	0.525211	0.110103	1.03641	0.0846689	140112	Collagen alpha-1(III) chain	1.41419e+06	1.35344e+06	1.33011e+06	1.36591e+06
Q61937	8	8	873.29	0.0292444	0.0237615	6.07802	0.703595	32711	Nucleophosmin (NPM) (Nucleolar phosphoprotein B23) (Nucleolar protein NO38) (Numatrin)	751805	3.03178e+06	302561	1.36205e+06
P62137	9	9	658.55	0.00327343	0.016185	3.53494	0.994652	38257	Serine/threonine-protein phosphatase PP1-alpha catalytic subunit (PP-1A) (EC 3.1.3.16)	1.1344e+06	1.94066e+06	1.00471e+06	1.35992e+06
P11983	26	26	1482.81	0.0307127	0.0237615	5.2334	0.690664	60867	T-complex protein 1 subunit alpha (TCP-1-alpha) (CCT-alpha) (Tailless complex polypeptide 1A) (TCP-1-A) (Tailless complex polypeptide 1B) (TCP-1-B)	738997	2.97836e+06	359613	1.35899e+06
P20152	20	20	1111.5	0.0746424	0.0297128	6.11097	0.44732	53712	Vimentin	503207	3.46574e+06	90900.3	1.35328e+06
Q9Z1T2	4	2	210.96	0.67426	0.134864	1.04248	0.0646206	108979	Thrombospondin-4	1.31234e+06	1.48426e+06	1.19811e+06	1.33157e+06
P10639	1	1	74.74	0.0653909	0.028125	1.66412	0.482911	12010	Thioredoxin (Trx) (ATL-derived factor) (ADF)	1.57026e+06	1.44306e+06	861615	1.29164e+06
P03991	2	1	91.16	0.267398	0.0646801	1.99376	0.170284	41477	H-2 class I histocompatibility antigen, K-W28 alpha chain	1.84001e+06	1.68995e+06	325898	1.28529e+06
O09172	2	2	113.95	0.810987	0.15777	1.01783	0.0546411	30858	Glutamate--cysteine ligase regulatory subunit (GCS light chain) (Gamma-ECS regulatory subunit) (Gamma-glutamylcysteine synthetase regulatory subunit) (Glutamate--cysteine ligase modifier subunit)	548162	2.16791e+06	1.11752e+06	1.27787e+06
P62270	6	6	392.69	0.0909766	0.0324969	2.24212	0.395819	17708	40S ribosomal protein S18 (Ke-3) (Ke3)	1.04921e+06	2.23437e+06	539256	1.27428e+06
P35979	5	5	399.77	0.0388411	0.0240931	6.80216	0.626976	17965	60S ribosomal protein L12	535444	3.06766e+06	202272	1.26846e+06
Q09143	3	3	130.23	0.898788	0.172402	1.05131	0.0513039	67960	High affinity cationic amino acid transporter 1 (CAT-1) (CAT1) (Ecotropic retroviral leukemia receptor) (Ecotropic retrovirus receptor) (ERR) (Solute carrier family 7 member 1) (System Y+ basic amino acid transporter)	1.3656e+06	1.51739e+06	901019	1.26134e+06
Q8BWY9	1	1	40.23	0.132363	0.0406881	1.65294	0.30578	103176	Protein CIP2A (Cancerous inhibitor of PP2A) (p90 autoantigen homolog)	1.32574e+06	1.59146e+06	863270	1.26016e+06
O35639	10	10	559.7	0.222012	0.0562286	1.56037	0.201587	36533	Annexin A3 (35-alpha calcimedin) (Annexin III) (Annexin-3) (Lipocortin III) (Placental anticoagulant protein III) (PAP-III)	759950	2.27194e+06	748568	1.26015e+06
P62889	5	5	321.41	0.0649445	0.028125	4.63451	0.484774	12947	60S ribosomal protein L30	446746	3.15834e+06	167677	1.25759e+06
Q9CR57	1	1	78.67	0.296483	0.069694	1.66013	0.15434	23663	60S ribosomal protein L14	968780	2.61128e+06	136551	1.23887e+06
Q9DBJ1	5	5	241.49	0.0188618	0.0226083	3.6015	0.810349	28928	Phosphoglycerate mutase 1 (EC 5.4.2.11) (EC 5.4.2.4) (BPG-dependent PGAM 1) (Phosphoglycerate mutase isozyme B) (PGAM-B)	1.40224e+06	1.54805e+06	764929	1.23841e+06
P61982	5	2	381.75	0.0439586	0.0250207	2.4485	0.592696	28456	14-3-3 protein gamma [Cleaved into: 14-3-3 protein gamma, N-terminally processed]	1.22666e+06	1.835e+06	593377	1.21835e+06
P51410	2	2	89.28	0.09758	0.0340688	3.27512	0.378182	21982	60S ribosomal protein L9	315251	2.94108e+06	384523	1.21362e+06
P62717	4	4	182.57	0.289554	0.0686542	1.50455	0.157901	21004	60S ribosomal protein L18a	274083	3.31316e+06	51161	1.2128e+06
Q07113	3	3	170.52	0.841547	0.163053	1.23756	0.0532339	280653	Cation-independent mannose-6-phosphate receptor (CI Man-6-P receptor) (CI-MPR) (M6PR) (300 kDa mannose 6-phosphate receptor) (MPR 300) (Insulin-like growth factor 2 receptor) (Insulin-like growth factor II receptor) (IGF-II receptor) (M6P/IGF2 receptor) (M6P/IGF2R) (CD antigen CD222)	864102	2.23534e+06	510697	1.20338e+06
Q61990	4	3	184.12	0.250775	0.0612924	1.65142	0.18071	38597	Poly(rC)-binding protein 2 (Alpha-CP2) (CTBP) (CBP) (Putative heterogeneous nuclear ribonucleoprotein X) (hnRNP X)	625758	2.49888e+06	460626	1.19509e+06
P80313	17	17	1216.96	0.0576927	0.0274553	6.02938	0.517219	60127	T-complex protein 1 subunit eta (TCP-1-eta) (CCT-eta)	260593	3.16226e+06	86363.5	1.16974e+06
P62317	6	6	195.78	0.142812	0.0426695	1.53546	0.288939	13632	Small nuclear ribonucleoprotein Sm D2 (Sm-D2) (snRNP core protein D2)	997038	1.70066e+06	801571	1.16642e+06
P97461	2	2	140.21	0.0521931	0.0262194	1.62165	0.544948	23046	40S ribosomal protein S5 [Cleaved into: 40S ribosomal protein S5, N-terminally processed]	1.09025e+06	1.46494e+06	904722	1.1533e+06
Q9EQK5	17	17	1020.71	0.151199	0.0438782	3.69197	0.276628	96150	Major vault protein (MVP)	1.67808e+06	1.64895e+06	113739	1.14692e+06
Q02053	26	26	1681.78	0.0202726	0.0226083	7.07985	0.794137	118931	Ubiquitin-like modifier-activating enzyme 1 (EC 6.2.1.45) (Ubiquitin-activating enzyme E1) (Ubiquitin-activating enzyme E1 X) (Ubiquitin-like modifier-activating enzyme 1 X)	417254	2.58852e+06	379752	1.12851e+06
Q9R1P4	10	10	462.59	0.0544444	0.0268566	5.61552	0.533237	29813	Proteasome subunit alpha type-1 (Macropain subunit C2) (Multicatalytic endopeptidase complex subunit C2) (Proteasome component C2) (Proteasome nu chain)	392904	2.75894e+06	142569	1.09814e+06
P62962	6	6	286.73	0.0198075	0.0226083	6.35318	0.79942	15119	Profilin-1 (Profilin I)	855383	2.05814e+06	365470	1.093e+06
Q61739	10	9	494.39	0.900631	0.172583	1.14647	0.0512565	123223	Integrin alpha-6 (CD49 antigen-like family member F) (VLA-6) (CD antigen CD49f) [Cleaved into: Integrin alpha-6 heavy chain; Integrin alpha-6 light chain; Processed integrin alpha-6 (Alpha6p)]	831548	1.79382e+06	643990	1.08978e+06
P47962	9	9	637.43	0.078618	0.0303425	6.01854	0.433595	34607	60S ribosomal protein L5	327300	2.88646e+06	47883.9	1.08722e+06
P07091	1	1	57.48	0.0310677	0.0237615	4.19438	0.687609	11942	Protein S100-A4 (Metastasin) (Metastatic cell protein) (PEL98) (Placental calcium-binding protein) (Protein 18A2) (Protein Mts1) (S100 calcium-binding protein A4)	857124	2.01157e+06	388491	1.08573e+06
P18242	5	5	176.62	0.315088	0.0734376	1.3714	0.145421	45381	Cathepsin D (EC 3.4.23.5)	1.08642e+06	1.65514e+06	506510	1.08269e+06
P62281	5	5	253	0.130466	0.0403816	2.60541	0.309036	18590	40S ribosomal protein S11	264954	2.81106e+06	154477	1.07683e+06
P05064	6	5	314.35	0.033641	0.0238637	2.83982	0.666254	39787	Fructose-bisphosphate aldolase A (EC 4.1.2.13) (Aldolase 1) (Muscle-type aldolase)	1.05313e+06	1.66779e+06	490651	1.07052e+06
Q64314	4	4	313.18	0.265043	0.0641916	1.60379	0.171697	41356	Hematopoietic progenitor cell antigen CD34 (CD antigen CD34)	1.36618e+06	1.2419e+06	602559	1.07021e+06
P01900	7	4	386.87	0.39046	0.0863861	1.74668	0.116829	41427	H-2 class I histocompatibility antigen, D-D alpha chain (H-2D(D))	1.52571e+06	1.43004e+06	253330	1.06969e+06
P97310	16	16	1097.57	0.00819978	0.0206779	4.17616	0.946058	102698	DNA replication licensing factor MCM2 (EC 3.6.4.12) (Minichromosome maintenance protein 2 homolog) (Nuclear protein BM28)	856479	1.71444e+06	619515	1.06348e+06
P17809	1	1	63.53	0.697564	0.138945	1.37908	0.0624459	54292	Solute carrier family 2, facilitated glucose transporter member 1 (Glucose transporter type 1, erythrocyte/brain) (GLUT-1) (GT1)	1.40722e+06	1.3853e+06	394099	1.06221e+06
Q922R8	5	5	304.96	0.466078	0.0999553	1.29724	0.0965801	48469	Protein disulfide-isomerase A6 (EC 5.3.4.1) (Thioredoxin domain-containing protein 7)	1.05236e+06	1.4681e+06	638653	1.05304e+06
P09411	17	17	1108.98	0.0123559	0.022375	7.54821	0.891735	44921	Phosphoglycerate kinase 1 (EC 2.7.2.3)	778836	1.90899e+06	417522	1.03512e+06
P98064	1	1	84.93	0.618111	0.125998	1.20209	0.0708129	81570	Mannan-binding lectin serine protease 1 (EC 3.4.21.-) (Complement factor MASP-3) (Complement-activating component of Ra-reactive factor) (Mannose-binding lectin-associated serine protease 1) (MASP-1) (Mannose-binding protein-associated serine protease) (Ra-reactive factor serine protease p100) (RaRF) (Serine protease 5) [Cleaved into: Mannan-binding lectin serine protease 1 heavy chain; Mannan-bi…	1.16889e+06	1.32335e+06	607742	1.03333e+06
P12970	4	4	236.6	0.222198	0.0562286	1.94007	0.201438	30129	60S ribosomal protein L7a (Surfeit locus protein 3)	322350	2.69735e+06	66532.1	1.02874e+06
Q8QZY1	11	11	652.57	0.0116485	0.022375	6.99997	0.901062	66798	Eukaryotic translation initiation factor 3 subunit L (eIF3l) (66 kDa tyrosine-rich heat shock protein) (67 kDa polymerase-associated factor) (Eukaryotic translation initiation factor 3 subunit 6-interacting protein) (Eukaryotic translation initiation factor 3 subunit E-interacting protein) (HSP-66Y) (PAF67)	981311	1.69979e+06	359574	1.01356e+06
Q9Z1Q5	7	7	497.56	0.0469222	0.0252822	10.3696	0.57455	27338	Chloride intracellular channel protein 1 (Nuclear chloride ion channel 27) (NCC27)	147382	2.85874e+06	31815.3	1.01264e+06
P30933	1	1	21.05	0.234544	0.0584279	1.46295	0.192	13011	Seminal vesicle secretory protein 5 (SVS protein F) (Seminal vesicle secretory protein V) (SVS V)	1.14447e+06	618022	1.27538e+06	1.01262e+06
P62960	3	3	218.45	0.0195601	0.0226083	5.80855	0.802254	35709	Y-box-binding protein 1 (YB-1) (CCAAT-binding transcription factor I subunit A) (CBF-A) (DNA-binding protein B) (DBPB) (Enhancer factor I subunit A) (EFI-A) (Nuclease-sensitive element-binding protein 1) (Y-box transcription factor)	767634	1.85898e+06	398922	1.00851e+06
P14148	5	5	291.3	0.142229	0.0426695	3.18902	0.289834	31457	60S ribosomal protein L7	491009	2.46324e+06	57775.9	1.00401e+06
P28656	3	3	123.03	0.0224558	0.0229058	4.74144	0.770147	45602	Nucleosome assembly protein 1-like 1 (Brain protein DN38) (NAP-1-related protein)	472006	1.99617e+06	537018	1.00173e+06
Q9JMH6	1	1	27.12	0.130461	0.0403816	1.45653	0.309045	68239	Thioredoxin reductase 1, cytoplasmic (TR) (EC 1.8.1.9) (Thioredoxin reductase TR1)	1.17512e+06	862871	939510	992502
P62192	9	8	540.45	0.0766875	0.0300937	7.63917	0.440153	49325	26S proteasome regulatory subunit 4 (P26s4) (26S proteasome AAA-ATPase subunit RPT2) (Proteasome 26S subunit ATPase 1)	233401	2.71716e+06	14634.8	988399
Q9CQV8	8	5	573.37	0.0175762	0.0226083	2.88056	0.825604	28183	14-3-3 protein beta/alpha (Protein kinase C inhibitor protein 1) (KCIP-1) [Cleaved into: 14-3-3 protein beta/alpha, N-terminally processed]	849814	1.44273e+06	648367	980303
Q04857	1	1	51.37	0.0140115	0.0226083	1.66811	0.870147	109562	Collagen alpha-1(VI) chain	1.0018e+06	793652	1.1445e+06	979986
Q61024	16	16	670.66	0.0145877	0.0226083	3.64607	0.862745	64869	Asparagine synthetase [glutamine-hydrolyzing] (EC 6.3.5.4) (Glutamine-dependent asparagine synthetase)	608028	1.59379e+06	731815	977877
P62264	2	2	128.03	0.112774	0.0375468	2.92638	0.342891	16434	40S ribosomal protein S14	365590	2.42702e+06	137081	976564
P50543	2	2	152.39	0.0562281	0.0272361	3.3158	0.524318	11247	Protein S100-A11 (Calgizzarin) (Endothelial monocyte-activating polypeptide) (EMAP) (Protein S100-C) (S100 calcium-binding protein A11)	853497	1.61586e+06	410119	959826
Q8BMJ2	25	24	1593.03	0.0326505	0.0237889	4.65175	0.674313	135360	Leucine--tRNA ligase, cytoplasmic (EC 6.1.1.4) (Leucyl-tRNA synthetase) (LeuRS)	459105	2.1031e+06	296418	952873
P26638	16	16	973.97	0.0405726	0.0245505	18.8541	0.614929	58865	Serine--tRNA ligase, cytoplasmic (EC 6.1.1.11) (Seryl-tRNA synthetase) (SerRS) (Seryl-tRNA(Ser/Sec) synthetase)	104850	2.72039e+06	13228.5	946155
P97351	6	6	287.86	0.16097	0.045407	1.98233	0.263457	30094	40S ribosomal protein S3a (Protein TU-11)	590134	1.89539e+06	344892	943470
O35874	2	2	92.29	0.719064	0.142613	1.53512	0.0606256	56311	Neutral amino acid transporter A (Alanine/serine/cysteine/threonine transporter 1) (ASCT-1) (SATT) (Solute carrier family 1 member 4)	2.22255e+06	325135	256145	934611
Q9JHU4	26	26	1373.66	0.0978186	0.0340688	2.00448	0.377573	534447	Cytoplasmic dynein 1 heavy chain 1 (Cytoplasmic dynein heavy chain 1) (Dynein heavy chain, cytosolic)	743464	1.51208e+06	507294	920946
Q61656	16	9	814.26	0.0153265	0.0226083	3.86616	0.85336	69760	Probable ATP-dependent RNA helicase DDX5 (EC 3.6.4.13) (DEAD box RNA helicase DEAD1) (mDEAD1) (DEAD box protein 5) (RNA helicase p68)	649852	1.41874e+06	685379	917991
P12815	4	4	213.79	0.0280583	0.0237615	2.44058	0.714401	21911	Programmed cell death protein 6 (ALG-257) (Apoptosis-linked gene 2 protein) (ALG-2) (PMP41)	619165	833641	1.29313e+06	915311
P01887	3	3	130.28	0.820396	0.159277	1.00308	0.0541788	13884	Beta-2-microglobulin	1.56481e+06	500446	676871	914042
Q99JI6	4	4	318.44	0.195366	0.0517301	1.73196	0.225023	21040	Ras-related protein Rap-1b (EC 3.6.5.2) (GTP-binding protein smg p21B)	901676	1.44629e+06	384999	910987
Q9D8E6	4	4	157.4	0.333048	0.076234	1.25646	0.137607	47409	60S ribosomal protein L4	243135	2.41793e+06	56963.6	906009
P01029	3	3	144.38	0.127439	0.0400033	1.47628	0.314369	194447	Complement C4-B [Cleaved into: Complement C4 beta chain; Complement C4 alpha chain; C4a anaphylatoxin; Complement C4 gamma chain]	842216	1.25345e+06	616326	903999
Q9DCK3	1	1	45.13	0.0365753	0.0238838	1.27588	0.643493	26777	Tetraspanin-4 (Tspan-4) (Transmembrane 4 superfamily member 7)	959266	960487	788170	902641
P35396	1	1	92.17	0.0625877	0.0279845	2.13146	0.494855	50481	Peroxisome proliferator-activated receptor delta (PPAR-delta) (Nuclear hormone receptor 1) (NUC1) (Nuclear receptor subfamily 1 group C member 2) (Peroxisome proliferator-activated receptor beta) (PPAR-beta)	1.03864e+06	497830	1.16636e+06	900942
Q00724	1	1	31.01	0.746317	0.146977	1.1212	0.058559	23533	Retinol-binding protein 4 (Plasma retinol-binding protein) (PRBP) (RBP)	582517	685083	1.39276e+06	886787
P19324	5	5	250.2	0.665196	0.133608	1.41944	0.0655261	46618	Serpin H1 (47 kDa heat shock protein) (Collagen-binding protein) (Colligin) (Serine protease inhibitor J6)	186736	2.35182e+06	101554	880036
P58252	21	21	1144.55	0.0310174	0.0237615	5.28942	0.68804	96222	Elongation factor 2 (EF-2)	461213	1.87638e+06	298380	878658
Q8VDD5	52	52	3397.35	0.0313864	0.0237615	5.83077	0.684889	227429	Myosin-9 (Cellular myosin heavy chain, type A) (Myosin heavy chain 9) (Myosin heavy chain, non-muscle IIa) (Non-muscle myosin heavy chain A) (NMMHC-A) (Non-muscle myosin heavy chain IIa) (NMMHC II-a) (NMMHC-IIA)	437268	1.97915e+06	193051	869822
P50580	9	9	447.99	0.00759691	0.0205241	3.24056	0.95354	44013	Proliferation-associated protein 2G4 (IRES-specific cellular trans-acting factor 45 kDa) (ITAF45) (Mpp1) (Proliferation-associated protein 1) (Protein p38-2G4)	897035	1.11166e+06	597548	868747
Q9CZM2	2	2	93.51	0.270326	0.0651422	1.5819	0.168553	24245	60S ribosomal protein L15	498535	1.86452e+06	217521	860192
Q9Z1R3	1	1	76.96	0.357867	0.0808538	1.06394	0.127915	21602	Apolipoprotein M (Apo-M) (ApoM)	924503	802991	847046	858180
Q9QZQ8	9	9	434.84	0.0502321	0.0260415	4.07489	0.555588	39882	Core histone macro-H2A.1 (Histone macroH2A1) (mH2A1) (H2A.y) (H2A/y)	636804	1.71181e+06	201487	850034
Q64337	2	2	88.57	0.614616	0.125552	1.50248	0.071247	48873	Sequestosome-1 (STONE14) (Ubiquitin-binding protein p62)	493235	1.59467e+06	424522	837475
O35490	6	6	291.31	0.456875	0.0982469	1.25028	0.0987077	45448	Betaine--homocysteine S-methyltransferase 1 (EC 2.1.1.5)	654043	1.36243e+06	488292	834921
P02104	2	1	110.4	0.943587	0.179381	1.00016	0.0504028	16183	Hemoglobin subunit epsilon-Y2 (Epsilon-Y2-globin) (Hemoglobin epsilon-Y2 chain)	797335	923979	776926	832746
P47955	2	2	114.98	0.0413678	0.0245709	3.47463	0.609555	11582	60S acidic ribosomal protein P1	357854	1.71121e+06	426572	831878
Q8BGQ7	16	16	1094.92	0.00494275	0.0201724	5.19537	0.982474	107697	Alanine--tRNA ligase, cytoplasmic (EC 6.1.1.7) (Alanyl-tRNA synthetase) (AlaRS) (Protein sticky) (Sti)	476519	1.25402e+06	755794	828779
Q8BH35	2	2	185	0.989515	0.186816	1.01922	0.0500139	68011	Complement component C8 beta chain (Complement component 8 subunit beta)	827451	1.24644e+06	386784	820226
P09103	4	4	326.78	0.540291	0.112649	1.13765	0.0820588	57422	Protein disulfide-isomerase (PDI) (EC 5.3.4.1) (Cellular thyroid hormone-binding protein) (Endoplasmic reticulum resident protein 59) (ER protein 59) (ERp59) (Prolyl 4-hydroxylase subunit beta) (p55)	241591	2.07789e+06	91268.2	803583
Q9WUU7	1	1	67.59	0.484933	0.103353	1.16678	0.0924664	34658	Cathepsin Z (EC 3.4.18.1)	875832	1.1364e+06	394419	802217
Q9JHH6	1	1	29.45	0.77537	0.151919	1.17962	0.0566342	49239	Carboxypeptidase B2 (EC 3.4.17.20) (Carboxypeptidase R) (CPR) (Carboxypeptidase U) (CPU) (Thrombin-activable fibrinolysis inhibitor) (TAFI)	918207	1.05123e+06	408704	792713
O88685	11	11	575.77	0.0772089	0.0301015	2.4479	0.438362	49803	26S proteasome regulatory subunit 6A (26S proteasome AAA-ATPase subunit RPT5) (Proteasome 26S subunit ATPase 3) (Tat-binding protein 1) (TBP-1)	273317	1.03353e+06	1.03713e+06	781325
Q8VCM7	1	1	46.92	0.128918	0.0401439	1.52237	0.311742	50044	Fibrinogen gamma chain	729155	1.02447e+06	566861	773496
P35980	3	3	190.5	0.293198	0.0691662	1.45917	0.156011	21688	60S ribosomal protein L18	480643	1.42129e+06	408159	770030
Q9QUM9	9	9	483.62	0.0353522	0.0238637	3.84331	0.652784	27811	Proteasome subunit alpha type-6 (Macropain iota chain) (Multicatalytic endopeptidase complex iota chain) (Proteasome iota chain)	442745	1.51281e+06	347921	767824
Q07076	8	8	476.15	0.0418135	0.0245709	2.45329	0.606584	50178	Annexin A7 (Annexin VII) (Annexin-7) (Synexin)	583514	1.2376e+06	450483	757198
P47753	4	2	127.69	0.00080116	0.00731789	1.48042	0.999994	33090	F-actin-capping protein subunit alpha-1 (CapZ alpha-1)	784540	710965	748044	747850
Q8R0J7	1	1	48.13	0.21285	0.0548914	2.22732	0.20914	31093	Vacuolar protein sorting-associated protein 37B (Vps37B) (ESCRT-I complex subunit VPS37B)	430338	1.3305e+06	465624	742153
O70251	2	1	129.9	0.00734966	0.0205241	3.66214	0.956541	24849	Elongation factor 1-beta (EF-1-beta)	646683	1.04796e+06	519767	738136
P02469	1	1	47.75	0.028852	0.0237615	1.45471	0.707134	204203	Laminin subunit beta-1 (Laminin B1 chain) (Laminin-1 subunit beta) (Laminin-10 subunit beta) (Laminin-12 subunit beta) (Laminin-2 subunit beta) (Laminin-6 subunit beta) (Laminin-8 subunit beta)	890224	642563	666829	733206
Q9DCN2	4	4	183.14	0.337398	0.0770459	1.15762	0.135821	34334	NADH-cytochrome b5 reductase 3 (B5R) (Cytochrome b5 reductase) (EC 1.6.2.2) (Diaphorase-1) [Cleaved into: NADH-cytochrome b5 reductase 3 membrane-bound form; NADH-cytochrome b5 reductase 3 soluble form]	154137	1.98532e+06	46592.9	728684
Q921F2	4	4	306.1	0.16766	0.0464739	2.33569	0.255085	44918	TAR DNA-binding protein 43 (TDP-43)	53821.8	2.08097e+06	4937.02	713244
P16254	2	2	66.31	0.000568356	0.00605667	12.8429	1	12616	Signal recognition particle 14 kDa protein (SRP14)	563412	809368	753134	708638
P62245	3	3	154.74	0.195522	0.0517301	2.08201	0.224871	14944	40S ribosomal protein S15a	400631	1.6265e+06	94151.6	707094
P62315	3	2	185.78	0.029785	0.0237615	7.13744	0.698779	13273	Small nuclear ribonucleoprotein Sm D1 (Sm-D1) (Sm-D autoantigen) (snRNP core protein D1)	245577	1.27791e+06	579782	701089
Q9CXW4	3	3	93.2	0.11919	0.0382958	2.78271	0.32983	20468	60S ribosomal protein L11	340796	1.65397e+06	99949.3	698237
P0DP26	2	2	117.07	0.0384389	0.0240931	2.91431	0.629844	16827	Calmodulin-1	942949	700211	442178	695113
Q99JY9	4	4	186.86	0.0653242	0.028125	4.39575	0.483188	47783	Actin-related protein 3 (Actin-like protein 3)	370062	1.605e+06	96671.1	690579
Q91ZX7	19	19	999.03	0.305086	0.0714536	1.4459	0.150104	523342	Prolow-density lipoprotein receptor-related protein 1 (LRP-1) (Alpha-2-macroglobulin receptor) (A2MR) (CD antigen CD91) [Cleaved into: Low-density lipoprotein receptor-related protein 1 85 kDa subunit (LRP-85); Low-density lipoprotein receptor-related protein 1 515 kDa subunit (LRP-515); Low-density lipoprotein receptor-related protein 1 intracellular domain (LRPICD)]	721603	1.06612e+06	275798	687839
P62874	5	3	351.72	0.248535	0.0610411	1.73319	0.182199	38151	Guanine nucleotide-binding protein G(I)/G(S)/G(T) subunit beta-1 (Transducin beta chain 1)	505273	1.33719e+06	206663	683041
Q9Z2X1	6	4	257.81	0.0583479	0.027499	3.5073	0.514107	46043	Heterogeneous nuclear ribonucleoprotein F (hnRNP F) [Cleaved into: Heterogeneous nuclear ribonucleoprotein F, N-terminally processed]	193045	1.54389e+06	299875	678938
P09405	11	11	653.24	0.00644966	0.0205241	4.37183	0.967038	76734	Nucleolin (Protein C23)	488142	1.0271e+06	475376	663539
O70475	15	15	1058.51	0.0191445	0.0226083	11.0566	0.807055	55482	UDP-glucose 6-dehydrogenase (UDP-Glc dehydrogenase) (UDP-GlcDH) (UDPGDH) (EC 1.1.1.22)	189015	1.65659e+06	144522	663375
P70333	5	1	372.1	0.0794721	0.0305183	2.70533	0.430755	49533	Heterogeneous nuclear ribonucleoprotein H2 (hnRNP H2) (Heterogeneous nuclear ribonucleoprotein H') (hnRNP H') [Cleaved into: Heterogeneous nuclear ribonucleoprotein H2, N-terminally processed]	319008	1.44306e+06	224186	662084
Q61147	1	1	19.16	0.728435	0.143899	1.50279	0.0598854	121872	Ceruloplasmin (EC 1.16.3.1) (Ferroxidase)	1.12796e+06	178954	667659	658191
P11031	3	3	124.24	0.0467669	0.0252822	5.43392	0.575472	14418	Activated RNA polymerase II transcriptional coactivator p15 (Positive cofactor 4) (PC4) (SUB1 homolog) (Single-stranded DNA-binding protein p9) (p14)	595597	1.18413e+06	191697	657140
Q91VC3	10	9	517.38	0.182821	0.0493333	1.78595	0.237798	47095	Eukaryotic initiation factor 4A-III (eIF-4A-III) (eIF4A-III) (EC 3.6.4.13) (ATP-dependent RNA helicase DDX48) (ATP-dependent RNA helicase eIF4A-3) (DEAD box protein 48) (Eukaryotic translation initiation factor 4A isoform 3) [Cleaved into: Eukaryotic initiation factor 4A-III, N-terminally processed]	226556	1.27152e+06	462001	653358
Q8R2Q8	1	1	50.33	0.715253	0.142026	1.10314	0.0609357	19311	Bone marrow stromal antigen 2 (BST-2) (HM1.24 antigen) (CD antigen CD317)	1.2207e+06	667649	65613.2	651319
P19157	7	7	514.04	0.0243128	0.0234351	7.15889	0.750769	23765	Glutathione S-transferase P 1 (Gst P1) (EC 2.5.1.18) (GST YF-YF) (GST class-pi) (GST-piB) (Preadipocyte growth factor)	274182	1.50493e+06	174367	651158
P46471	13	13	598.8	0.0260807	0.0235977	4.21617	0.733164	49016	26S proteasome regulatory subunit 7 (26S proteasome AAA-ATPase subunit RPT1) (Proteasome 26S subunit ATPase 2) (Protein MSS1)	285968	1.30851e+06	317877	637452
P62900	1	1	40.23	0.373795	0.0833644	1.23194	0.122285	14454	60S ribosomal protein L31	1.72123e+06	152362	14596.3	629397
Q8BL97	2	1	84.96	0.153404	0.0441472	1.74109	0.273551	31027	Serine/arginine-rich splicing factor 7 (Splicing factor, arginine/serine-rich 7)	315180	1.02777e+06	527452	623469
Q61207	2	2	90.06	0.0579994	0.0274553	1.65821	0.515758	63263	Prosaposin (Sulfated glycoprotein 1) (SGP-1) [Cleaved into: Saposin-A; Saposin-B-Val; Saposin-B; Saposin-C; Saposin-D]	457937	893532	507650	619706
Q9Z2U1	7	6	409.45	0.017431	0.0226083	4.80989	0.827355	26565	Proteasome subunit alpha type-5 (Macropain zeta chain) (Multicatalytic endopeptidase complex zeta chain) (Proteasome zeta chain)	297563	1.20447e+06	309066	603698
Q922F4	19	6	1033.49	0.0205528	0.0226946	6.11547	0.790984	50514	Tubulin beta-6 chain	282053	1.31699e+06	206131	601724
P62855	3	3	158.03	0.121072	0.0386416	2.99461	0.326177	13292	40S ribosomal protein S26	234460	1.46263e+06	102240	599775
Q62167	13	11	729.13	0.0548846	0.0268566	5.07772	0.531007	73455	ATP-dependent RNA helicase DDX3X (EC 3.6.4.13) (D1Pas1-related sequence 2) (DEAD box RNA helicase DEAD3) (mDEAD3) (DEAD box protein 3, X-chromosomal) (Embryonic RNA helicase)	159136	1.55633e+06	77847.9	597772
Q8BJU2	2	2	160.08	0.10655	0.0362376	3.19935	0.356546	27518	Tetraspanin-9 (Tspan-9) (Tetraspan NET-5)	802656	736316	242830	593934
P63325	2	2	99.32	0.0141524	0.0226083	1.70839	0.86833	18904	40S ribosomal protein S10	522991	641648	606464	590368
P08249	7	7	440.14	0.679959	0.135862	1.68922	0.0640687	36045	Malate dehydrogenase, mitochondrial (EC 1.1.1.37)	127111	1.60478e+06	38547.5	590147
P97384	8	8	420.24	0.0368667	0.0238838	2.2481	0.641319	54387	Annexin A11 (Annexin XI) (Annexin-11) (Calcyclin-associated annexin 50) (CAP-50)	478054	873469	412039	587854
P35550	7	6	317.86	0.0831457	0.0314571	5.93846	0.418953	34400	rRNA 2'-O-methyltransferase fibrillarin (EC 2.1.1.-) (Histone-glutamine methyltransferase) (Nucleolar protein 1) (U6 snRNA 2'-O-methyltransferase fibrillarin)	138690	1.60185e+06	14413.4	584984
Q9R0Q7	4	4	226.2	0.0876031	0.0320071	4.07039	0.405468	18995	Prostaglandin E synthase 3 (EC 5.3.99.3) (Cytosolic prostaglandin E2 synthase) (cPGES) (Hsp90 co-chaperone) (Progesterone receptor complex p23) (Sid 3177) (Telomerase-binding protein p23)	183026	1.50765e+06	61964	584214
P62702	7	7	433.07	0.118069	0.0382427	3.52737	0.332043	29807	40S ribosomal protein S4, X isoform	99714.7	1.59609e+06	31875.4	575893
P68254	5	2	392.7	0.065574	0.028125	2.22544	0.482151	28046	14-3-3 protein theta (14-3-3 protein tau)	582456	862619	281263	575446
Q6ZWV3	4	4	271.94	0.217908	0.0557311	1.86134	0.20491	25044	60S ribosomal protein L10 (Protein QM homolog) (Ribosomal protein L10)	109095	1.56909e+06	46587.2	574922
P32921	10	10	537.6	0.00094542	0.00782463	3.25931	0.999983	54893	Tryptophan--tRNA ligase, cytoplasmic (EC 6.1.1.2) (Tryptophanyl-tRNA synthetase) (TrpRS) [Cleaved into: T1-TrpRS; T2-TrpRS]	469688	686217	554225	570043
P11438	1	1	141.38	0.195478	0.0517301	2.17496	0.224914	44293	Lysosome-associated membrane glycoprotein 1 (LAMP-1) (Lysosome-associated membrane protein 1) (120 kDa lysosomal membrane glycoprotein) (CD107 antigen-like family member A) (LGP-120) (Lysosomal membrane glycoprotein A) (LGP-A) (P2B) (CD antigen CD107a)	582818	1.00381e+06	95442.6	560691
Q7TPV4	12	12	737.54	0.0420918	0.0245709	3.70864	0.604745	152854	Myb-binding protein 1A (Myb-binding protein of 160 kDa)	264548	1.11234e+06	292399	556428
P62334	11	11	563.26	0.0330638	0.0237889	3.94268	0.670927	44430	26S proteasome regulatory subunit 10B (26S proteasome AAA-ATPase subunit RPT4) (Proteasome 26S subunit ATPase 6) (Proteasome subunit p42)	344008	1.10759e+06	193767	548455
P09528	5	5	400.51	0.0315837	0.0237615	4.66808	0.683217	21224	Ferritin heavy chain (Ferritin H subunit) (EC 1.16.3.1) [Cleaved into: Ferritin heavy chain, N-terminally processed]	276689	1.15675e+06	180158	537866
Q6ZWU9	2	1	52.52	0.108426	0.0367977	2.02885	0.35232	9797	40S ribosomal protein S27	259979	1.0493e+06	295165	534815
P99026	7	7	457.25	0.0290113	0.0237615	2.88939	0.705694	29211	Proteasome subunit beta type-4 (Low molecular mass protein 3) (Macropain beta chain) (Multicatalytic endopeptidase complex beta chain) (Proteasome beta chain) (Proteasome chain 3)	317810	935048	329698	527519
P63094	2	1	122.4	0.548881	0.114068	1.17438	0.0806405	46091	Guanine nucleotide-binding protein G(s) subunit alpha isoforms short (Adenylate cyclase-stimulating G alpha protein)	603126	696044	235432	511534
Q9QZF2	5	5	265.29	0.388907	0.0861417	1.45705	0.11732	62404	Glypican-1 [Cleaved into: Secreted glypican-1]	386225	827761	317120	510369
P47738	5	5	202.21	0.466383	0.0999553	1.52134	0.096511	57015	Aldehyde dehydrogenase, mitochondrial (EC 1.2.1.3) (AHD-M1) (ALDH class 2) (ALDH-E2) (ALDHI)	52886.5	1.45615e+06	20536.3	509857
O09061	9	9	435.61	0.0854487	0.031703	4.44249	0.411877	26583	Proteasome subunit beta type-1 (Macropain subunit C5) (Multicatalytic endopeptidase complex subunit C5) (Proteasome component C5) (Proteasome gamma chain)	316224	1.15811e+06	45800.2	506713
P62715	5	4	272.9	0.0355133	0.0238637	5.97319	0.651545	36123	Serine/threonine-protein phosphatase 2A catalytic subunit beta isoform (PP2A-beta) (EC 3.1.3.16)	226743	1.19736e+06	94326.6	506143
P19096	33	32	1674.82	0.00680824	0.0205241	4.49889	0.962945	274994	Fatty acid synthase (EC 2.3.1.85) (Type I Fatty Acid Synthase) [Includes: [Acyl-carrier-protein] S-acetyltransferase (EC 2.3.1.38); [Acyl-carrier-protein] S-malonyltransferase (EC 2.3.1.39); 3-oxoacyl-[acyl-carrier-protein] synthase (EC 2.3.1.41); 3-oxoacyl-[acyl-carrier-protein] reductase (EC 1.1.1.100); 3-hydroxyacyl-[acyl-carrier-protein] dehydratase (EC 4.2.1.59); Enoyl-[acyl-carrier-protein]…	371731	820364	311019	501038
Q1HFZ0	8	8	384.41	0.027889	0.0237615	2.74781	0.71597	86252	RNA cytosine C(5)-methyltransferase NSUN2 (EC 2.1.1.-) (Myc-induced SUN domain-containing protein) (Misu) (NOL1/NOP2/Sun domain family member 2) (mRNA cytosine C(5)-methyltransferase) (EC 2.1.1.-) (tRNA cytosine C(5)-methyltransferase) (EC 2.1.1.-) (EC 2.1.1.203)	379923	821946	299787	500552
P63158	5	4	283.88	0.0105759	0.0222927	18.9951	0.915233	25049	High mobility group protein B1 (High mobility group protein 1) (HMG-1)	224800	866171	397517	496163
Q9Z1Q9	18	18	763.56	0.00727521	0.0205241	10.9272	0.957436	141439	Valine--tRNA ligase (EC 6.1.1.9) (Protein G7a) (Valyl-tRNA synthetase) (ValRS)	241062	1.00047e+06	239174	493568
Q8R366	1	1	110.66	0.659923	0.132827	1.14081	0.0660688	65598	Immunoglobulin superfamily member 8 (IgSF8) (CD81 partner 3) (Glu-Trp-Ile EWI motif-containing protein 2) (EWI-2) (Keratinocyte-associated transmembrane protein 4) (KCT-4) (Prostaglandin regulatory-like protein) (PGRL) (CD antigen CD316)	572232	581391	317735	490453
Q61598	5	5	255.29	0.16947	0.0466386	1.68319	0.252903	51018	Rab GDP dissociation inhibitor beta (Rab GDI beta) (GDI-3) (Guanosine diphosphate dissociation inhibitor 2) (GDI-2)	671470	560631	230631	487577
Q8CIE6	13	13	633.85	0.00518456	0.0205241	2.76844	0.980228	139997	Coatomer subunit alpha (Alpha-coat protein) (Alpha-COP) [Cleaved into: Xenin (Xenopsin-related peptide); Proxenin]	369504	682153	409617	487091
Q99PT1	2	2	116.16	0.0593609	0.0275034	2.37353	0.509369	23450	Rho GDP-dissociation inhibitor 1 (Rho GDI 1) (GDI-1) (Rho-GDI alpha)	512531	614500	323011	483347
Q9D6Z1	6	6	405.91	0.0368334	0.0238838	7.29114	0.641566	64880	Nucleolar protein 56 (Nucleolar protein 5A)	72127.5	1.25648e+06	99446.6	476019
Q9D379	7	7	244.91	0.253147	0.0616215	1.55512	0.179156	52714	Epoxide hydrolase 1 (EC 3.3.2.9) (Epoxide hydratase) (Microsomal epoxide hydrolase) (mEH)	308147	926191	180508	471615
Q61646	3	3	132.31	0.597781	0.122636	1.30354	0.0734245	39241	Haptoglobin [Cleaved into: Haptoglobin alpha chain; Haptoglobin beta chain]	539613	719528	150475	469872
P01902	6	5	299.76	0.372778	0.0833644	1.7333	0.122632	41749	H-2 class I histocompatibility antigen, K-D alpha chain (H-2K(D))	773230	522825	108832	468296
P47801	1	1	56.3	0.360898	0.0811562	1.45449	0.126811	18200	Epithelial membrane protein 1 (EMP-1) (Tumor-associated membrane protein)	454095	776256	148523	459625
G5E829	5	5	212.14	0.326592	0.0751148	1.4189	0.140333	135631	Plasma membrane calcium-transporting ATPase 1 (EC 7.2.2.10) (Plasma membrane calcium ATPase isoform 1) (PMCA1) (Plasma membrane calcium pump isoform 1)	480895	655330	204994	447073
Q64514	16	16	690.53	0.179419	0.0487472	2.21296	0.24149	141330	Tripeptidyl-peptidase 2 (TPP-2) (EC 3.4.14.10) (Tripeptidyl aminopeptidase) (Tripeptidyl-peptidase II) (TPP-II)	407866	828468	102340	446225
P28474	7	6	401.44	0.0467157	0.0252822	2.62121	0.575777	40320	Alcohol dehydrogenase class-3 (EC 1.1.1.1) (Alcohol dehydrogenase 2) (Alcohol dehydrogenase 5) (Alcohol dehydrogenase B2) (ADH-B2) (Alcohol dehydrogenase class-III) (Glutathione-dependent formaldehyde dehydrogenase) (FALDH) (FDH) (GSH-FDH) (EC 1.1.1.-) (S-(hydroxymethyl)glutathione dehydrogenase) (EC 1.1.1.284)	308330	776436	234121	439629
O08553	17	16	1073.22	0.00329072	0.016185	8.33175	0.99456	62638	Dihydropyrimidinase-related protein 2 (DRP-2) (Unc-33-like phosphoprotein 2) (ULIP-2)	290512	714491	304088	436364
P97290	1	1	35.87	0.0547116	0.0268566	1.49823	0.531881	55834	Plasma protease C1 inhibitor (C1 Inh) (C1Inh) (C1 esterase inhibitor) (C1-inhibiting factor) (Serpin G1)	507750	334155	458750	433552
Q9R1P0	7	7	416.6	0.0289258	0.0237615	4.66327	0.706466	29737	Proteasome subunit alpha type-4 (Macropain subunit C9) (Multicatalytic endopeptidase complex subunit C9) (Proteasome component C9) (Proteasome subunit L)	315352	848505	135351	433069
Q8CGC7	16	16	860.17	0.0191923	0.0226083	4.3851	0.806501	171739	Bifunctional glutamate/proline--tRNA ligase (Bifunctional aminoacyl-tRNA synthetase) [Includes: Glutamate--tRNA ligase (EC 6.1.1.17) (Glutamyl-tRNA synthetase) (GluRS); Proline--tRNA ligase (EC 6.1.1.15) (Prolyl-tRNA synthetase) (ProRS)]	294949	805392	191433	430592
O08710	3	3	159.86	0.441667	0.0958361	1.34789	0.102409	311291	Thyroglobulin (Tg)	359637	784944	144193	429591
Q62470	5	5	308.55	0.878596	0.169206	1.01279	0.0518828	117869	Integrin alpha-3 (CD49 antigen-like family member C) (Galactoprotein B3) (GAPB3) (VLA-3 subunit alpha) (CD antigen CD49c) [Cleaved into: Integrin alpha-3 heavy chain; Integrin alpha-3 light chain]	734290	369569	176813	426891
Q9R1P3	4	4	234.86	0.0659101	0.0281291	4.63116	0.480763	23063	Proteasome subunit beta type-2 (Macropain subunit C7-I) (Multicatalytic endopeptidase complex subunit C7-I) (Proteasome component C7-I)	322136	895564	62855.4	426852
Q8BGZ4	2	2	59.19	0.162082	0.0455686	1.71097	0.262031	69316	Cell division cycle protein 23 homolog (Anaphase-promoting complex subunit 8) (APC8) (Cyclosome subunit 8)	619497	273101	377238	423278
Q91V41	6	5	312.29	0.436523	0.0948271	1.29119	0.103716	24110	Ras-related protein Rab-14	288935	772486	195436	418953
P60766	3	3	173.51	0.0730376	0.0294943	1.523	0.45311	21587	Cell division control protein 42 homolog (EC 3.6.5.2) (G25K GTP-binding protein)	425112	501651	321454	416072
P17095	2	2	107.43	0.0647225	0.028125	5.22478	0.485705	11607	High mobility group protein HMG-I/HMG-Y (HMG-I(Y)) (High mobility group AT-hook protein 1) (High mobility group protein A1)	71245.1	1.08468e+06	90337.4	415421
O54724	5	5	412.56	0.0645098	0.028125	4.33897	0.486602	43927	Caveolae-associated protein 1 (Cav-p60) (Cavin-1) (Polymerase I and transcript release factor)	263506	903956	73986	413816
P10922	1	1	76.57	0.133133	0.040729	3.93742	0.304477	20848	Histone H1.0 (Histone H1') (Histone H1(0)) (MyD196) [Cleaved into: Histone H1.0, N-terminally processed]	347003	873060	19058.8	413041
Q9CPR4	2	2	149.1	0.179785	0.0487775	2.51785	0.241088	21637	60S ribosomal protein L17	94231.6	1.12515e+06	8353.41	409245
Q60932	3	2	236.06	0.922582	0.176261	4.78518	0.0507603	32502	Voltage-dependent anion-selective channel protein 1 (VDAC-1) (mVDAC1) (Outer mitochondrial membrane protein porin 1) (Plasmalemmal porin) (Voltage-dependent anion-selective channel protein 5) (VDAC-5) (mVDAC5)	56531.6	1.1628e+06	7221.02	408851
Q9CZD3	10	10	459.94	0.0550477	0.0268678	5.35833	0.530185	82624	Glycine--tRNA ligase (EC 6.1.1.14) (Diadenosine tetraphosphate synthetase) (Ap4A synthetase) (EC 2.7.7.-) (Glycyl-tRNA synthetase 1) (GlyRS)	356376	802134	57144.6	405218
Q9R1B9	2	2	80.91	0.0947492	0.0332866	3.24759	0.38555	174717	Slit homolog 2 protein (Slit-2) [Cleaved into: Slit homolog 2 protein N-product; Slit homolog 2 protein C-product]	159103	500623	554855	404860
O70435	3	3	170.36	0.0130452	0.0225431	3.47335	0.882698	28615	Proteasome subunit alpha type-3 (Macropain subunit C8) (Multicatalytic endopeptidase complex subunit C8) (Proteasome component C8) (Proteasome subunit K)	371240	616250	226608	404699
Q9CY66	1	1	67.92	0.108772	0.0367977	4.30735	0.351552	23631	H/ACA ribonucleoprotein complex subunit 1 (Nucleolar protein family A member 1) (snoRNP protein GAR1)	89155.5	1.10749e+06	14594.2	403747
Q9JIF0	14	14	872.2	0.00647151	0.0205241	13.6922	0.966792	43035	Protein arginine N-methyltransferase 1 (EC 2.1.1.319) (Histone-arginine N-methyltransferase PRMT1)	286611	801938	119380	402643
Q9WVC3	4	4	229.42	0.0393131	0.0240931	2.82304	0.623644	18443	Caveolin-2	309112	695439	193953	399501
P49717	13	13	673.79	0.0103924	0.0222927	6.0607	0.917653	97360	DNA replication licensing factor MCM4 (EC 3.6.4.12) (CDC21 homolog) (P1-CDC21)	226688	748969	210171	395276
P62852	2	2	69.3	0.0323392	0.0237615	6.79471	0.676887	13791	40S ribosomal protein S25	148259	930237	106066	394854
P19253	2	2	113.01	0.13627	0.0416222	2.37816	0.299274	23563	60S ribosomal protein L13a (Transplantation antigen P198) (Tum-P198 antigen)	143568	963143	74518.6	393743
O54962	1	1	32.74	0.137804	0.0419574	2.58631	0.296788	10324	Barrier-to-autointegration factor (Breakpoint cluster region protein 1) (LAP2-binding protein 1) [Cleaved into: Barrier-to-autointegration factor, N-terminally processed]	268191	827464	82214.4	392623
P27659	3	3	253.63	0.251476	0.0612924	1.61524	0.180248	46366	60S ribosomal protein L3 (J1 protein)	40537.2	1.1303e+06	693.756	390511
Q6P4T2	23	22	1115.67	0.0278522	0.0237615	3.81719	0.716312	246045	U5 small nuclear ribonucleoprotein 200 kDa helicase (EC 3.6.4.13) (BRR2 homolog) (U5 snRNP-specific 200 kDa protein) (U5-200KD)	247462	731790	171899	383717
P62830	2	2	126.55	0.183485	0.049372	2.1361	0.23709	14970	60S ribosomal protein L23	165772	934610	50055.7	383479
P56480	3	3	118.49	0.455364	0.0980318	9.23369	0.0990651	56265	ATP synthase subunit beta, mitochondrial (EC 7.1.2.2) (ATP synthase F1 subunit beta)	79929.8	1.05982e+06	10101.2	383284
Q8VED5	2	1	74.63	0.898655	0.172402	1.32296	0.0513074	57802	Keratin, type II cytoskeletal 79 (Cytokeratin-79) (CK-79) (Keratin-79) (K79) (Type-II keratin Kb38)	332052	763140	50833.3	382008
P35700	7	6	299.16	0.0671807	0.0283841	3.55384	0.475586	22390	Peroxiredoxin-1 (EC 1.11.1.24) (Macrophage 23 kDa stress protein) (Osteoblast-specific factor 3) (OSF-3) (Thioredoxin peroxidase 2) (Thioredoxin-dependent peroxide reductase 2) (Thioredoxin-dependent peroxiredoxin 1)	303312	746572	90809.9	380231
Q08761	1	1	33.31	0.54976	0.114127	1.29634	0.0804981	76939	Vitamin K-dependent protein S	282909	216044	639022	379325
Q924C6	1	1	45.42	0.0038553	0.0177694	3.73634	0.991144	86720	Lysyl oxidase homolog 4 (EC 1.4.3.-) (Lysyl oxidase-like protein 4) (Lysyl oxidase-related protein C)	466983	374834	292032	377950
Q9R1P1	2	2	128.26	0.0422055	0.0245709	4.55292	0.603997	23235	Proteasome subunit beta type-3 (Proteasome chain 13) (Proteasome component C10-II) (Proteasome theta chain)	199611	842367	90375.9	377451
O54833	3	3	75.89	0.119053	0.0382958	1.28595	0.330098	41360	Casein kinase II subunit alpha' (CK II alpha') (EC 2.7.11.1)	397906	335307	395408	376207
P35456	2	2	179.53	0.414182	0.0909003	1.38213	0.109743	37058	Urokinase plasminogen activator surface receptor (U-PAR) (uPAR) (CD antigen CD87)	326346	571679	229094	375706
P63038	7	6	292.65	0.649661	0.131174	1.74476	0.0671595	61088	60 kDa heat shock protein, mitochondrial (EC 5.6.1.7) (60 kDa chaperonin) (Chaperonin 60) (CPN60) (HSP-65) (Heat shock protein 60) (HSP-60) (Hsp60) (Mitochondrial matrix protein P1)	97862.8	1.01117e+06	14840.2	374623
O70133	12	12	732.85	0.0375759	0.0240674	6.56004	0.63609	150692	ATP-dependent RNA helicase A (EC 3.6.4.13) (DEAH box protein 9) (mHEL-5) (Nuclear DNA helicase II) (NDH II) (RNA helicase A) (RHA)	198745	866420	56295.6	373820
O08756	1	1	22.32	0.316769	0.0737397	1.44179	0.144658	27516	3-hydroxyacyl-CoA dehydrogenase type-2 (EC 1.1.1.35) (17-beta-estradiol 17-dehydrogenase) (EC 1.1.1.62) (2-methyl-3-hydroxybutyryl-CoA dehydrogenase) (MHBD) (3-alpha-(17-beta)-hydroxysteroid dehydrogenase (NAD(+))) (EC 1.1.1.239) (3-hydroxy-2-methylbutyryl-CoA dehydrogenase) (EC 1.1.1.178) (3-hydroxyacyl-CoA dehydrogenase type II) (3alpha(or 20beta)-hydroxysteroid dehydrogenase) (EC 1.1.1.53) (7-…	225497	794995	95488.1	371994
Q6PHZ2	2	2	114.93	0.0842333	0.0316962	3.45868	0.415582	56961	Calcium/calmodulin-dependent protein kinase type II subunit delta (CaM kinase II subunit delta) (CaMK-II subunit delta) (EC 2.7.11.17)	218105	833765	60772.2	370881
P51881	6	5	260.26	0.222698	0.0562808	22.2128	0.201041	33138	ADP/ATP translocase 2 (ADP,ATP carrier protein 2) (Adenine nucleotide translocator 2) (ANT 2) (Solute carrier family 25 member 5) [Cleaved into: ADP/ATP translocase 2, N-terminally processed]	140810	960821	9226.91	370286
Q9D0I9	9	9	484.31	0.0358369	0.0238637	6.44417	0.649069	76423	Arginine--tRNA ligase, cytoplasmic (EC 6.1.1.19) (Arginyl-tRNA synthetase) (ArgRS)	172591	873848	61300.8	369247
O70310	4	4	232.86	0.0544865	0.0268566	1.66823	0.533023	57194	Glycylpeptide N-tetradecanoyltransferase 1 (EC 2.3.1.97) (Myristoyl-CoA:protein N-myristoyltransferase 1) (NMT 1) (Type I N-myristoyltransferase) (Peptide N-myristoyltransferase 1)	308446	311092	468914	362817
Q60692	1	1	28.59	0.0873825	0.0319874	3.27218	0.406115	25591	Proteasome subunit beta type-6 (EC 3.4.25.1) (Low molecular mass protein 19) (Macropain delta chain) (Multicatalytic endopeptidase complex delta chain) (Proteasome delta chain) (Proteasome subunit Y)	217401	796782	72327.2	362170
B2RQC6	7	7	321.16	0.148406	0.0435938	1.66484	0.280618	245650	CAD protein [Includes: Glutamine-dependent carbamoyl-phosphate synthase (EC 6.3.5.5); Aspartate carbamoyltransferase (EC 2.1.3.2); Dihydroorotase (EC 3.5.2.3)]	180572	607872	292373	360272
Q9Z0S7	1	1	31.22	0.486308	0.103531	1.33935	0.0921788	23452	Claudin-9	427540	448659	190743	355647
Q9Z2U0	5	5	391.85	0.0115964	0.022375	6.03302	0.901749	28009	Proteasome subunit alpha type-7 (Proteasome subunit RC6-1)	215181	689109	160541	354944
P63168	3	3	283.17	0.0386463	0.0240931	4.06464	0.628362	10530	Dynein light chain 1, cytoplasmic (8 kDa dynein light chain) (DLC8) (Dynein light chain LC8-type 1) (Protein inhibitor of neuronal nitric oxide synthase) (PIN) (mPIN)	196411	751027	112641	353360
P99027	5	5	256.52	0.00595187	0.0205241	6.98468	0.972485	11644	60S acidic ribosomal protein P2	210417	621336	221002	350918
Q6ZWY3	2	1	58.41	0.0904554	0.0324315	2.64352	0.39728	9813	40S ribosomal protein S27-like	199222	736602	108488	348104
O88947	2	2	74.54	0.141533	0.0426695	1.80134	0.290907	55409	Coagulation factor X (EC 3.4.21.6) (Stuart factor) [Cleaved into: Factor X light chain; Factor X heavy chain; Activated factor Xa heavy chain]	217969	298929	525994	347630
O09167	1	1	104.46	0.32362	0.0749383	1.23469	0.141618	18607	60S ribosomal protein L21	56115.3	975121	5646.06	345628
Q9D8W5	6	6	363.31	0.0117555	0.022375	4.82934	0.899649	53261	26S proteasome non-ATPase regulatory subunit 12 (26S proteasome regulatory subunit RPN5) (26S proteasome regulatory subunit p55)	221607	635783	177938	345109
Q9WTM5	11	11	564.41	0.0217548	0.0229058	6.92906	0.777705	51252	RuvB-like 2 (EC 3.6.4.12) (p47 protein)	108671	795656	119556	341294
P39061	3	3	128.13	0.028307	0.0237615	2.89704	0.712108	183085	Collagen alpha-1(XVIII) chain [Cleaved into: Endostatin; Non-collagenous domain 1 (NC1)]	473972	341926	204169	340022
Q8R081	11	11	619.39	0.0458275	0.0251876	6.53363	0.581118	64550	Heterogeneous nuclear ribonucleoprotein L (hnRNP L)	61814.3	898131	39050.1	332998
P21460	2	2	101.85	0.0454008	0.0251876	1.95765	0.58372	15749	Cystatin-C (Cystatin-3)	341839	224242	422713	329598
P82198	2	2	90.11	0.270327	0.0651422	1.34693	0.168553	75177	Transforming growth factor-beta-induced protein ig-h3 (Beta ig-h3)	263324	513663	209965	328984
P70296	3	3	129	0.0227984	0.0229058	2.30486	0.766502	20988	Phosphatidylethanolamine-binding protein 1 (PEBP-1) (HCNPpp) [Cleaved into: Hippocampal cholinergic neurostimulating peptide (HCNP)]	304312	469320	211979	328537
P16110	2	2	116.37	0.029205	0.0237615	5.1291	0.70395	27612	Galectin-3 (Gal-3) (35 kDa lectin) (Carbohydrate-binding protein 35) (CBP 35) (Galactose-specific lectin 3) (IgE-binding protein) (L-34 galactoside-binding lectin) (Laminin-binding protein) (Lectin L-29) (Mac-2 antigen)	191118	693001	101124	328414
Q61599	1	1	30.4	0.092515	0.032802	1.86305	0.391567	22894	Rho GDP-dissociation inhibitor 2 (Rho GDI 2) (D4) (Rho-GDI beta)	385567	411856	173746	323723
Q8VDM4	15	15	842.77	0.00141537	0.0093618	7.7519	0.999828	100937	26S proteasome non-ATPase regulatory subunit 2 (26S proteasome regulatory subunit RPN1) (26S proteasome regulatory subunit S2) (26S proteasome subunit p97)	246999	510549	213287	323611
P14152	2	2	102.87	0.0186329	0.0226083	2.87167	0.813031	36659	Malate dehydrogenase, cytoplasmic (EC 1.1.1.37) (Cytosolic malate dehydrogenase)	368142	428507	170707	322452
Q9CWJ9	9	9	443.23	0.0318158	0.0237615	13.8078	0.681259	64690	Bifunctional purine biosynthesis protein ATIC (AICAR transformylase/inosine monophosphate cyclohydrolase) (ATIC) [Includes: Phosphoribosylaminoimidazolecarboxamide formyltransferase (EC 2.1.2.3) (5-aminoimidazole-4-carboxamide ribonucleotide formyltransferase) (AICAR formyltransferase) (AICAR transformylase); IMP cyclohydrolase (EC 3.5.4.10) (IMP synthase) (Inosinicase)]	99967.1	835768	20958.3	318898
P63028	3	3	173	0.0390602	0.0240931	3.27824	0.625425	19564	Translationally-controlled tumor protein (TCTP) (21 kDa polypeptide) (p21) (p23)	319864	453340	183052	318752
Q8BTM8	23	21	1160.19	0.029905	0.0237615	6.21681	0.697718	283897	Filamin-A (FLN-A) (Actin-binding protein 280) (ABP-280) (Alpha-filamin) (Endothelial actin-binding protein) (Filamin-1) (Non-muscle filamin)	141515	742083	69468.2	317689
P60122	14	14	819.42	0.0302764	0.0237615	6.88629	0.694457	50524	RuvB-like 1 (EC 3.6.4.12) (49 kDa TATA box-binding protein-interacting protein) (49 kDa TBP-interacting protein) (DNA helicase p50) (Pontin 52) (TIP49a)	137350	745729	66192.4	316424
Q68FL6	14	14	763.3	0.0209997	0.022777	3.08709	0.786	102735	Methionine--tRNA ligase, cytoplasmic (EC 6.1.1.10) (Methionyl-tRNA synthetase) (MetRS)	164989	517115	263083	315062
P11440	10	10	468.21	0.0253877	0.0235255	8.32624	0.739969	34142	Cyclin-dependent kinase 1 (CDK1) (EC 2.7.11.22) (EC 2.7.11.23) (Cell division control protein 2 homolog) (Cell division protein kinase 1) (p34 protein kinase)	59197.2	777656	100714	312523
Q9QZE5	8	8	374.38	0.00579588	0.0205241	2.77034	0.974128	98705	Coatomer subunit gamma-1 (Gamma-1-coat protein) (Gamma-1-COP)	248015	441528	247117	312220
P62267	3	3	244.06	0.142418	0.0426695	3.32162	0.289542	15969	40S ribosomal protein S23	135163	787646	13499.6	312103
Q8K0E8	1	1	33.01	0.392029	0.0866331	1.78375	0.116337	55402	Fibrinogen beta chain [Cleaved into: Fibrinopeptide B; Fibrinogen beta chain]	287755	557383	84883.2	310007
Q99PV0	10	10	494.18	0.0225552	0.0229058	2.9392	0.769086	274754	Pre-mRNA-processing-splicing factor 8 (Splicing factor Prp8)	174960	504647	243968	307859
P61205	5	2	306.39	0.101968	0.0350524	2.05289	0.367287	20645	ADP-ribosylation factor 3	293936	481372	144184	306497
Q62009	4	4	127.98	0.772312	0.15163	1.11468	0.0568239	93769	Periostin (PN) (Osteoblast-specific factor 2) (OSF-2)	339473	401715	169253	303480
Q03265	3	3	177.74	0.488288	0.103636	1.31023	0.0917672	59830	ATP synthase subunit alpha, mitochondrial (ATP synthase F1 subunit alpha)	75536.9	824045	6166.03	301916
Q03350	5	4	165.67	0.516648	0.108664	1.56929	0.0862225	133676	Thrombospondin-2	280146	505952	114068	300055
O70194	6	6	294.26	0.0202173	0.0226083	8.22191	0.794762	64576	Eukaryotic translation initiation factor 3 subunit D (eIF3d) (Eukaryotic translation initiation factor 3 subunit 7) (eIF-3-zeta) (eIF3 p66)	134525	682359	79296.8	298727
Q9R0P5	1	1	47.44	0.330041	0.0757468	3.21461	0.138866	18852	Destrin (Actin-depolymerizing factor) (ADF) (Sid 23)	369954	308841	213558	297451
Q9EQU5	2	2	87.15	0.000991903	0.00782463	3.59697	0.999977	33358	Protein SET (Phosphatase 2A inhibitor I2PP2A) (I-2PP2A) (Template-activating factor I) (TAF-I)	300272	250949	340613	297278
P63001	5	5	173	0.354862	0.0802694	1.44568	0.129027	21835	Ras-related C3 botulinum toxin substrate 1 (EC 3.6.5.2) (p21-Rac1)	312678	425994	145563	294745
Q9D819	5	5	264.96	0.0144416	0.0226083	2.34117	0.864615	33102	Inorganic pyrophosphatase (EC 3.6.1.1) (Pyrophosphate phospho-hydrolase) (PPase)	263527	288646	331334	294502
P68510	6	3	445.15	0.0476587	0.0255122	2.66333	0.570216	28365	14-3-3 protein eta	317685	433315	127541	292847
Q60930	3	3	244.09	0.44467	0.0961613	12.9986	0.101659	32340	Voltage-dependent anion-selective channel protein 2 (VDAC-2) (mVDAC2) (Outer mitochondrial membrane protein porin 2) (Voltage-dependent anion-selective channel protein 6) (VDAC-6) (mVDAC6)	453.637	875195	0	291883
P62320	3	3	240.05	0.090263	0.0324315	3.422	0.397822	14021	Small nuclear ribonucleoprotein Sm D3 (Sm-D3) (snRNP core protein D3)	298591	429275	143421	290429
Q91W50	2	2	95.95	0.0723087	0.0293412	1.63982	0.45579	89590	Cold shock domain-containing protein E1	214015	363136	289973	289042
O55234	6	5	487.11	0.0353095	0.0238637	5.34803	0.653113	28685	Proteasome subunit beta type-5 (EC 3.4.25.1) (Macropain epsilon chain) (Multicatalytic endopeptidase complex epsilon chain) (Proteasome chain 6) (Proteasome epsilon chain) (Proteasome subunit X)	91263.8	680695	83618.4	285192
Q64674	8	8	302.24	0.0247845	0.0235255	5.58208	0.745992	34543	Spermidine synthase (SPDSY) (EC 2.5.1.16) (Putrescine aminopropyltransferase)	192225	575502	85454	284393
Q9CQD1	2	1	117.93	0.0859717	0.0317742	2.57353	0.410303	23812	Ras-related protein Rab-5A (EC 3.6.5.2)	254849	489937	106789	283859
P60335	5	4	233.52	0.116023	0.0379974	2.85729	0.336154	37987	Poly(rC)-binding protein 1 (Alpha-CP1) (Heterogeneous nuclear ribonucleoprotein E1) (hnRNP E1)	107550	702541	39722.5	283271
Q7TMK9	3	3	98.56	0.305788	0.0715308	1.31104	0.149767	69818	Heterogeneous nuclear ribonucleoprotein Q (hnRNP Q) (Glycine- and tyrosine-rich RNA-binding protein) (GRY-RBP) (NS1-associated protein 1) (Synaptotagmin-binding, cytoplasmic RNA-interacting protein) (pp68)	338877	217276	292810	282988
P17918	5	5	280.07	0.0408793	0.0245709	9.78858	0.612845	29108	Proliferating cell nuclear antigen (PCNA) (Cyclin)	37419.9	791543	17613	282192
O35375	1	1	24.79	0.0239819	0.0232475	2.63891	0.754153	105933	Neuropilin-2 (Vascular endothelial cell growth factor 165 receptor 2)	204680	336715	304906	282101
P35278	4	3	228.25	0.137776	0.0419574	2.17399	0.296834	23626	Ras-related protein Rab-5C (EC 3.6.5.2)	256503	476794	112596	281964
Q60973	8	6	542.55	0.0239969	0.0232475	11.4972	0.753999	48102	Histone-binding protein RBBP7 (Histone acetyltransferase type B subunit 2) (Nucleosome-remodeling factor subunit RBAP46) (Retinoblastoma-binding protein 7) (RBBP-7) (Retinoblastoma-binding protein p46)	90531.7	720462	34381.4	281792
Q9QX15	4	4	145.24	0.54171	0.112822	1.18628	0.0818211	100673	Calcium-activated chloride channel regulator 3A-1 (EC 3.4.-.-)	361471	289522	194318	281771
Q922B2	11	11	552.83	0.0571812	0.0273698	6.83639	0.519676	57567	Aspartate--tRNA ligase, cytoplasmic (EC 6.1.1.12) (Aspartyl-tRNA synthetase) (AspRS)	15878	799864	14784.8	276842
Q78PY7	17	17	684.18	0.0337638	0.0238637	4.68298	0.665269	102709	Staphylococcal nuclease domain-containing protein 1 (EC 3.1.31.1) (100 kDa coactivator) (p100 co-activator)	145849	597416	84830	276032
Q8R1Q8	4	4	117.36	0.314413	0.0733694	1.39242	0.145729	56864	Cytoplasmic dynein 1 light intermediate chain 1 (Dynein light chain A) (DLC-A) (Dynein light intermediate chain 1, cytosolic)	215487	445537	166555	275860
P57776	8	7	561.57	0.00714339	0.0205241	5.80983	0.959009	31388	Elongation factor 1-delta (EF-1-delta)	198962	471569	152672	274401
O88342	7	7	394.82	0.0290899	0.0237615	3.44812	0.704984	67049	WD repeat-containing protein 1 (Actin-interacting protein 1) (AIP1)	215350	492305	115044	274233
Q91W90	4	4	251.76	0.66868	0.134167	1.34335	0.065174	47070	Thioredoxin domain-containing protein 5 (Endoplasmic reticulum resident protein 46) (ER protein 46) (ERp46) (Plasma cell-specific thioredoxin-related protein) (PC-TRP) (Thioredoxin-like protein p46)	50579.8	721383	41787.4	271250
Q6PDM2	3	3	115.91	0.514341	0.108298	1.16693	0.0866502	27842	Serine/arginine-rich splicing factor 1 (ASF/SF2) (Pre-mRNA-splicing factor SRp30a) (Splicing factor, arginine/serine-rich 1)	130101	459102	209939	266380
Q7TMB8	6	6	301.19	0.0785827	0.0303425	2.26058	0.433713	146801	Cytoplasmic FMR1-interacting protein 1 (Specifically Rac1-associated protein 1) (Sra-1)	205058	467225	119911	264065
Q8R1B4	10	10	623.18	0.0127829	0.0225431	4.09984	0.88613	106149	Eukaryotic translation initiation factor 3 subunit C (eIF3c) (Eukaryotic translation initiation factor 3 subunit 8) (eIF3 p110)	151407	451458	188387	263751
Q6P069	2	2	83.81	0.0579915	0.0274553	5.60421	0.515795	21898	Sorcin	174479	587799	28775	263684
Q9QUI0	2	2	37.15	0.091416	0.0325327	1.76053	0.394595	22110	Transforming protein RhoA (EC 3.6.5.2)	268811	351776	166340	262309
O08810	9	9	463.44	0.0321632	0.0237615	2.50227	0.67835	110261	116 kDa U5 small nuclear ribonucleoprotein component (Elongation factor Tu GTP-binding domain-containing protein 2) (U5 snRNP-specific protein, 116 kDa) (U5-116 kDa)	150298	361472	274470	262080
Q8BU30	26	26	1298.44	0.0304148	0.0237615	9.18648	0.693249	145547	Isoleucine--tRNA ligase, cytoplasmic (EC 6.1.1.5) (Isoleucyl-tRNA synthetase) (IRS) (IleRS)	63119.2	689193	33400.9	261904
P57780	10	4	625.59	0.032427	0.0237615	2.05313	0.676159	105368	Alpha-actinin-4 (Non-muscle alpha-actinin 4)	304352	316015	163247	261205
P25206	15	14	742.3	0.0354851	0.0238637	4.82154	0.651762	92230	DNA replication licensing factor MCM3 (EC 3.6.4.12) (DNA polymerase alpha holoenzyme-associated protein P1) (P1-MCM3)	129603	571061	79163.9	259943
P08030	5	5	314.66	0.0518063	0.0262194	6.52707	0.547014	19883	Adenine phosphoribosyltransferase (APRT) (EC 2.4.2.7)	80495.3	677457	21337.8	259763
P15105	1	1	35.23	0.0238089	0.0232475	2.15378	0.755935	42834	Glutamine synthetase (GS) (EC 6.3.1.2) (Glutamate--ammonia ligase) (Palmitoyltransferase GLUL) (EC 2.3.1.225)	209276	314078	244426	255927
Q61187	2	2	107.75	0.467638	0.100112	1.21376	0.0962275	44267	Tumor susceptibility gene 101 protein (ESCRT-I complex subunit TSG101)	196842	350219	217803	254955
Q9JIZ9	3	3	100.03	0.994279	0.187347	1.05011	0.0500041	32523	Phospholipid scramblase 3 (PL scramblase 3) (Ca(2+)-dependent phospholipid scramblase 3)	211401	383524	163237	252720
B2RXS4	4	4	159.49	0.56998	0.117561	1.34303	0.077355	208950	Plexin-B2	207302	482768	65338.6	251803
Q3THE2	4	4	255.98	0.071836	0.0293412	4.48631	0.457545	19824	Myosin regulatory light chain 12B (Myosin regulatory light chain 2-B, smooth muscle isoform) (Myosin regulatory light chain 20 kDa) (MLC20) (Myosin regulatory light chain MRLC2)	77348.3	647445	24968.3	249920
Q922D8	13	13	604.94	0.0329868	0.0237889	12.106	0.671555	101820	C-1-tetrahydrofolate synthase, cytoplasmic (C1-THF synthase) [Cleaved into: C-1-tetrahydrofolate synthase, cytoplasmic, N-terminally processed] [Includes: Methylenetetrahydrofolate dehydrogenase (EC 1.5.1.5); Methenyltetrahydrofolate cyclohydrolase (EC 3.5.4.9); Formyltetrahydrofolate synthetase (EC 6.3.4.3)]	20251.9	702712	26710.6	249891
P37040	5	5	250.79	0.293516	0.0691662	1.52045	0.155848	77394	NADPH--cytochrome P450 reductase (CPR) (P450R) (EC 1.6.2.4)	88424.4	616666	41680.1	248923
P14115	1	1	37.94	0.205494	0.053556	1.77883	0.215572	16709	60S ribosomal protein L27a (L29)	0	745588	0	248529
Q9EST5	2	2	74	0.0153414	0.0226083	5.34052	0.853171	31231	Acidic leucine-rich nuclear phosphoprotein 32 family member B (Proliferation-related acidic leucine-rich protein PAL31)	109871	390997	237260	246043
Q6ZWN5	2	2	80.56	0.0957042	0.0335606	4.1997	0.383033	22635	40S ribosomal protein S9	100262	611427	25198.8	245629
O55022	3	3	182.53	0.313041	0.0731382	1.51142	0.146359	21795	Membrane-associated progesterone receptor component 1 (mPR)	96311.8	634560	4622.15	245165
Q9DBV3	1	1	29.87	0.153512	0.0441472	20.4063	0.273402	129682	Probable ATP-dependent RNA helicase DHX34 (EC 3.6.4.13) (DEAH box protein 34)	246831	104343	374335	241836
Q8CHY3	1	1	23.48	0.0559637	0.0271766	1.39153	0.525621	76370	Dymeclin	265615	243155	213687	240819
P67984	3	3	219.73	0.0909673	0.0324969	7.3375	0.395845	14807	60S ribosomal protein L22 (Heparin-binding protein HBp15)	36969.9	679151	4001.13	240041
Q8BPB5	2	2	125.41	0.277644	0.0665709	1.304	0.164359	57197	EGF-containing fibulin-like extracellular matrix protein 1 (Fibulin-3) (FIBL-3)	325675	201221	191424	239440
P84096	1	1	80.46	0.00847822	0.0208495	2.79553	0.942538	21751	Rho-related GTP-binding protein RhoG (Sid 10750)	235956	326681	155389	239342
Q61881	11	11	727.21	0.0298643	0.0237615	10.1569	0.698077	81787	DNA replication licensing factor MCM7 (EC 3.6.4.12) (CDC47 homolog)	36938.7	645778	33483.4	238733
P70168	6	6	305.67	0.0317533	0.0237615	3.84001	0.681785	98377	Importin subunit beta-1 (Karyopherin subunit beta-1) (Nuclear factor p97) (Pore targeting complex 97 kDa subunit) (PTAC97) (SCG)	169641	451753	85474.5	235623
P24668	3	3	180.42	0.0107041	0.0223176	6.04949	0.913541	31666	Cation-dependent mannose-6-phosphate receptor (CD Man-6-P receptor) (CD-MPR) (46 kDa mannose 6-phosphate receptor) (MPR 46)	178126	429045	99250.7	235474
Q9JIM1	2	2	104.37	0.719715	0.142613	1.01373	0.0605732	51014	Equilibrative nucleoside transporter 1 (Equilibrative nitrobenzylmercaptopurine riboside-sensitive nucleoside transporter) (Equilibrative NBMPR-sensitive nucleoside transporter) (Nucleoside transporter, es-type) (Solute carrier family 29 member 1)	209676	406510	90098.1	235428
Q60854	9	9	500.53	0.0205866	0.0226946	5.90654	0.790605	42913	Serpin B6 (Placental thrombin inhibitor) (Proteinase inhibitor 6) (PI-6)	129417	470646	99366.1	233143
P45376	2	2	102.28	0.0474889	0.0255122	7.23698	0.571209	36052	Aldo-keto reductase family 1 member B1 (EC 1.1.1.300) (EC 1.1.1.372) (EC 1.1.1.54) (Aldehyde reductase) (Aldo-keto reductase family 1 member B3) (Aldose reductase) (AR) (EC 1.1.1.21)	80353.5	594633	21646.7	232211
Q9WV91	4	4	150.08	0.339098	0.0772501	1.73384	0.135133	99629	Prostaglandin F2 receptor negative regulator (CD9 partner 1) (CD9P-1) (Glu-Trp-Ile EWI motif-containing protein F) (EWI-F) (Prostaglandin F2-alpha receptor regulatory protein) (Prostaglandin F2-alpha receptor-associated protein) (CD antigen CD315)	345994	248530	99632	231385
P54775	8	8	460.89	0.0403349	0.0244838	6.3642	0.616555	47493	26S proteasome regulatory subunit 6B (26S proteasome AAA-ATPase subunit RPT3) (CIP21) (MB67-interacting protein) (MIP224) (Proteasome 26S subunit ATPase 4) (Tat-binding protein 7) (TBP-7)	52259.9	602658	36540.1	230486
P63242	5	5	276.24	0.0498728	0.0260096	2.97568	0.557584	17049	Eukaryotic translation initiation factor 5A-1 (eIF-5A-1) (eIF-5A1) (Eukaryotic initiation factor 5A isoform 1) (eIF-5A) (eIF-4D)	241823	352628	94347.4	229600
P28798	1	1	98.96	0.0902089	0.0324315	1.37381	0.397975	68431	Progranulin (PGRN) (Acrogranin) (Epithelin/granulin precursor) (Glycoprotein of 88 Kda) (GP88) (Glycoprotein 88) (PC cell-derived growth factor) (PCDGF) (Proepithelin) (PEPI) [Cleaved into: Paragranulin; Granulin-1; Granulin-2; Granulin-3; Granulin-4; Granulin-5; Granulin-6; Granulin-7]	285323	220380	182813	229505
Q62465	6	6	297.6	0.0665461	0.028303	3.69712	0.478157	43297	Synaptic vesicle membrane protein VAT-1 homolog (EC 1.-.-.-)	174654	464709	46125.8	228496
Q99KP6	6	6	243.92	0.0321851	0.0237615	7.11455	0.678169	55661	Pre-mRNA-processing factor 19 (EC 2.3.2.27) (Nuclear matrix protein 200) (PRP19/PSO4 homolog) (RING-type E3 ubiquitin transferase PRP19) (Senescence evasion factor)	140477	504330	38900.2	227903
P69566	2	2	94.33	0.0682103	0.0285052	1.50191	0.471473	71879	Ran-binding protein 9 (RanBP9) (B-cell antigen receptor Ig beta-associated protein 1) (IBAP-1) (Ran-binding protein M) (RanBPM)	291188	213518	173618	226108
P55264	4	4	230.53	0.0648792	0.028125	2.58287	0.485048	40466	Adenosine kinase (AK) (EC 2.7.1.20) (Adenosine 5'-phosphotransferase)	192322	400653	84044.2	225673
P63037	4	4	187.21	0.0904062	0.0324315	2.08335	0.397419	45581	DnaJ homolog subfamily A member 1 (DnaJ protein homolog 2) (Heat shock 40 kDa protein 4) (Heat shock protein J2) (HSJ-2)	115855	418941	138894	224563
P46664	2	2	128.61	0.0873353	0.0319874	2.58212	0.406254	50389	Adenylosuccinate synthetase isozyme 2 (AMPSase 2) (AdSS 2) (EC 6.3.4.4) (Adenylosuccinate synthetase, acidic isozyme) (Adenylosuccinate synthetase, liver isozyme) (L-type adenylosuccinate synthetase) (IMP--aspartate ligase 2)	234555	369645	67079.3	223760
Q9JKR6	2	2	58.14	0.575992	0.118673	1.02625	0.0764681	111340	Hypoxia up-regulated protein 1 (GRP-170) (140 kDa Ca(2+)-binding protein) (CBP-140)	124058	488461	58430.2	223650
P07742	5	5	301.62	0.022304	0.0229058	3.27486	0.771772	91008	Ribonucleoside-diphosphate reductase large subunit (EC 1.17.4.1) (Ribonucleoside-diphosphate reductase subunit M1) (Ribonucleotide reductase large subunit)	214815	279981	171551	222116
Q9QUR6	6	6	244.27	0.0431098	0.0246841	2.19076	0.598112	81669	Prolyl endopeptidase (PE) (EC 3.4.21.26) (Post-proline cleaving enzyme)	195189	342771	128010	221990
Q9CQX2	1	1	53.89	0.600409	0.123043	1.07034	0.0730749	16365	Cytochrome b5 type B (Cytochrome b5 outer mitochondrial membrane isoform)	68824.3	565594	29325.7	221248
P08003	3	3	97.28	0.813378	0.158074	1.17099	0.0545212	72280	Protein disulfide-isomerase A4 (EC 5.3.4.1) (Endoplasmic reticulum resident protein 72) (ER protein 72) (ERp-72) (ERp72)	96388	481211	83801.2	220467
P83887	2	2	43.82	0.0124813	0.022375	2.19513	0.890087	51411	Tubulin gamma-1 chain (Gamma-1-tubulin) (Gamma-tubulin complex component 1) (GCP-1)	165663	301825	187102	218197
Q8C3P7	1	1	29.87	0.657339	0.132446	1.40144	0.0663391	65260	N6-adenosine-methyltransferase subunit METTL3 (EC 2.1.1.348) (Methyltransferase-like protein 3) (N6-adenosine-methyltransferase 70 kDa subunit) (MT-A70)	273780	357309	18979.7	216690
P59470	1	1	31.76	0.209378	0.0542733	1.13045	0.212132	129172	DNA-directed RNA polymerase III subunit RPC2 (RNA polymerase III subunit C2) (EC 2.7.7.6) (C128) (DNA-directed RNA polymerase III 127.6 kDa polypeptide) (DNA-directed RNA polymerase III subunit B)	238716	183256	218074	213349
P97823	1	1	73.8	0.117098	0.0380699	2.05069	0.333983	25014	Acyl-protein thioesterase 1 (APT-1) (EC 3.1.2.-) (Lysophospholipase 1) (Lysophospholipase I) (LPL-I) (LysoPLA I)	351552	194744	93028.9	213108
O09106	3	3	135.11	0.00639163	0.0205241	4.15349	0.967688	55610	Histone deacetylase 1 (HD1) (EC 3.5.1.98)	169358	290141	176110	211869
Q9EQH3	5	5	286.36	0.0271238	0.0237615	7.59992	0.723148	92453	Vacuolar protein sorting-associated protein 35 (Maternal-embryonic 3) (Vesicle protein sorting 35)	100289	487378	39682.4	209117
P47911	4	4	272.67	0.228943	0.0573305	3.20192	0.196184	33546	60S ribosomal protein L6 (TAX-responsive enhancer element-binding protein 107) (TAXREB107)	13634.2	612294	0	208643
Q62433	2	2	140.66	0.0653796	0.028125	3.75173	0.482958	43437	Protein NDRG1 (N-myc downstream-regulated gene 1 protein) (Protein Ndr1)	114278	467359	44123.7	208587
P16460	2	2	114.32	0.071823	0.0293412	1.97913	0.457594	46840	Argininosuccinate synthase (EC 6.3.4.5) (Citrulline--aspartate ligase)	176185	327697	121486	208456
Q99M28	1	1	62.11	0.132979	0.040729	12.0844	0.304736	34188	RNA-binding protein with serine-rich domain 1	3625.29	619789	0	207805
P62849	4	4	173.51	0.109592	0.03688	4.72926	0.349743	15413	40S ribosomal protein S24	37884.4	568903	6240.39	204343
P14069	2	2	68.48	0.00311099	0.0161281	8.73875	0.995472	10101	Protein S100-A6 (5B10) (Calcyclin) (Prolactin receptor-associated protein) (S100 calcium-binding protein A6)	198739	292922	110356	200672
P08071	1	1	42.24	0.326272	0.0751148	1.54899	0.14047	79670	Lactotransferrin (Lactoferrin) (EC 3.4.21.-)	467628	119093	12579.4	199767
Q3U1J4	2	2	49.24	0.221794	0.0562286	1.46755	0.201761	128027	DNA damage-binding protein 1 (DDB p127 subunit) (Damage-specific DNA-binding protein 1) (UV-damaged DNA-binding factor)	206719	286335	102362	198472
Q8CG19	4	4	264.27	0.613335	0.125424	1.4848	0.0714076	195032	Latent-transforming growth factor beta-binding protein 1 (LTBP-1) (Transforming growth factor beta-1-binding protein 1) (TGF-beta1-BP-1)	275535	220433	96450.2	197473
Q91ZW3	9	9	424.55	0.0605274	0.0276164	4.55504	0.504024	122291	SWI/SNF-related matrix-associated actin-dependent regulator of chromatin subfamily A member 5 (EC 3.6.4.-) (Sucrose nonfermenting protein 2 homolog) (mSnf2h)	141734	416959	33368.9	197354
Q9D0E1	7	7	416.37	0.12805	0.0400033	3.5873	0.31328	77940	Heterogeneous nuclear ribonucleoprotein M (hnRNP M)	32381.2	549508	3249.01	195046
Q99JI4	4	4	178.04	0.0390054	0.0240931	7.55436	0.625812	45792	26S proteasome non-ATPase regulatory subunit 6 (26S proteasome regulatory subunit RPN7) (26S proteasome regulatory subunit S10) (p42A)	60813.3	503233	20789.6	194945
F8VPU2	2	1	75.74	0.487595	0.103636	1.43771	0.0919108	119599	FERM, ARHGEF and pleckstrin domain-containing protein 1 (FERM, RhoGEF and pleckstrin domain-containing protein 1)	269279	235260	78978.2	194506
Q8CI75	1	1	19.22	0.381617	0.0847228	1.4415	0.119671	98568	DIS3-like exonuclease 2 (EC 3.1.13.-)	248024	327423	0	191815
P17225	4	4	317.97	0.125497	0.0395278	3.04043	0.317884	56671	Polypyrimidine tract-binding protein 1 (PTB) (Heterogeneous nuclear ribonucleoprotein I) (hnRNP I)	42663.3	519966	12124	191585
Q9QZD9	5	5	322.96	0.0136555	0.0226083	7.06087	0.874752	36837	Eukaryotic translation initiation factor 3 subunit I (eIF3i) (Eukaryotic translation initiation factor 3 subunit 2) (TGF-beta receptor-interacting protein 1) (TRIP-1) (eIF-3-beta) (eIF3 p36)	93552.2	401230	77860.3	190881
Q9EPU0	8	8	353.13	0.0412225	0.0245709	2.11784	0.61053	125200	Regulator of nonsense transcripts 1 (EC 3.6.4.-) (ATP-dependent helicase RENT1) (Nonsense mRNA reducing factor 1) (NORF1) (Up-frameshift suppressor 1 homolog) (mUpf1)	182669	272602	116630	190634
P62305	2	2	147.65	0.00977583	0.0221706	2.74347	0.925758	10854	Small nuclear ribonucleoprotein E (snRNP-E) (Sm protein E) (Sm-E) (SmE)	149738	257045	164499	190427
P34884	2	2	75.31	0.0362672	0.0238838	4.93843	0.645808	12667	Macrophage migration inhibitory factor (MIF) (EC 5.3.2.1) (Delayed early response protein 6) (DER6) (Glycosylation-inhibiting factor) (GIF) (L-dopachrome isomerase) (L-dopachrome tautomerase) (EC 5.3.3.12) (Phenylpyruvate tautomerase)	156475	360536	53298.2	190103
Q9D1M0	1	1	70.56	0.042784	0.0245709	3.78923	0.600218	36056	Protein SEC13 homolog (GATOR complex protein SEC13) (SEC13-like protein 1) (SEC13-related protein)	121484	382862	65271	189873
Q3TXS7	15	15	951.48	0.0517396	0.0262194	10.8616	0.547371	106689	26S proteasome non-ATPase regulatory subunit 1 (26S proteasome regulatory subunit RPN2) (26S proteasome regulatory subunit S1)	50952.6	512052	5831.1	189612
Q61735	1	1	37.92	0.160123	0.045262	2.03021	0.264553	33589	Leukocyte surface antigen CD47 (Integrin-associated protein) (IAP) (CD antigen CD47)	261982	215547	88034.6	188521
Q9D6R2	1	1	35.51	0.221948	0.0562286	3.44635	0.201637	40069	Isocitrate dehydrogenase [NAD] subunit alpha, mitochondrial (EC 1.1.1.41) (Isocitric dehydrogenase subunit alpha) (NAD(+)-specific ICDH subunit alpha)	0	562363	0	187454
O35609	2	1	178.94	0.236528	0.0588456	6.1826	0.190556	38832	Secretory carrier-associated membrane protein 3 (Secretory carrier membrane protein 3)	90178	469909	0	186696
Q9WVJ2	7	7	347.83	0.164157	0.0458175	3.67876	0.259407	43124	26S proteasome non-ATPase regulatory subunit 13 (26S proteasome regulatory subunit RPN9) (26S proteasome regulatory subunit S11) (26S proteasome regulatory subunit p40.5)	117100	439857	2877.57	186612
P40124	6	6	324.72	0.0197872	0.0226083	4.20478	0.799652	51875	Adenylyl cyclase-associated protein 1 (CAP 1)	153539	324289	75568.7	184466
Q8BK67	7	7	412.18	0.00748417	0.0205241	8.53429	0.954913	56689	Protein RCC2	146112	256848	149784	184248
Q6DFW4	4	4	342.98	0.0169999	0.0226083	3.69342	0.832588	60818	Nucleolar protein 58 (MSSP) (Nucleolar protein 5) (SIK-similar protein)	112219	313251	123803	183091
P26883	2	2	161.66	0.451114	0.0972261	1.15915	0.100082	11972	Peptidyl-prolyl cis-trans isomerase FKBP1A (PPIase FKBP1A) (EC 5.2.1.8) (12 kDa FK506-binding protein) (12 kDa FKBP) (FKBP-12) (Calstabin-1) (FK506-binding protein 1A) (FKBP-1A) (Immunophilin FKBP12) (Rotamase)	162242	225562	158799	182201
P97822	4	4	182.66	0.0437163	0.0249569	5.18786	0.594232	29832	Acidic leucine-rich nuclear phosphoprotein 32 family member E (Cerebellar postnatal development protein 1) (LANP-like protein) (LANP-L)	80084.8	427348	35452.3	180962
O35316	1	1	24.46	0.158299	0.0449703	1.68868	0.266941	70893	Sodium- and chloride-dependent taurine transporter (Solute carrier family 6 member 6)	245269	177735	119598	180867
Q9CXY6	1	1	55.44	0.729921	0.144044	1.05588	0.059771	43263	Interleukin enhancer-binding factor 2 (Nuclear factor of activated T-cells 45 kDa)	90895.7	367557	82001.8	180152
Q9R0N0	3	2	180.68	0.0340673	0.0238637	4.006	0.662846	42668	Galactokinase (EC 2.7.1.6) (Galactose kinase)	156143	311055	68816.7	178672
Q02819	1	1	85.55	0.5561	0.115193	1.24645	0.0794855	53376	Nucleobindin-1 (CALNUC)	29441.4	205153	296902	177165
Q6P5F9	4	4	244.21	0.0118438	0.022375	2.26693	0.898483	124153	Exportin-1 (Exp1) (Chromosome region maintenance 1 protein homolog)	127230	223209	180185	176874
P10493	3	3	133.71	0.32443	0.0749383	1.11898	0.141266	139302	Nidogen-1 (NID-1) (Entactin)	158406	211978	152779	174388
O35887	3	3	177.6	0.280349	0.0670519	1.76388	0.162853	37155	Calumenin (Crocalbin)	45784.1	433703	42611.4	174033
Q62318	7	7	308.52	0.00888638	0.0215766	6.78646	0.937317	90558	Transcription intermediary factor 1-beta (TIF1-beta) (E3 SUMO-protein ligase TRIM28) (EC 2.3.2.27) (KRAB-A-interacting protein) (KRIP-1) (RING-type E3 ubiquitin transferase TIF1-beta) (Tripartite motif-containing protein 28)	94205.9	325339	99860.8	173135
Q9EQP2	5	5	285.03	0.01495	0.0226083	3.19738	0.858126	61670	EH domain-containing protein 4 (PAST homolog 2) (mPAST2)	162396	254930	96339.6	171222
P10648	1	1	32.36	0.0593363	0.0275034	1.91933	0.509484	25640	Glutathione S-transferase A2 (EC 2.5.1.18) (GST class-alpha member 2) (Glutathione S-transferase GT41A)	117237	251251	140116	169535
Q00493	1	1	53.4	0.0306956	0.0237615	2.42305	0.690812	53621	Carboxypeptidase E (CPE) (EC 3.4.17.10) (Carboxypeptidase H) (CPH) (Enkephalin convertase) (Prohormone-processing carboxypeptidase)	119456	278551	109679	169229
Q8BG32	10	10	463.06	0.0102607	0.0222927	5.45923	0.919389	47692	26S proteasome non-ATPase regulatory subunit 11 (26S proteasome regulatory subunit RPN6) (26S proteasome regulatory subunit S9) (26S proteasome regulatory subunit p44.5)	125733	304955	75697.9	168795
P97311	9	9	391.55	0.00260234	0.0150393	3.8485	0.997571	93721	DNA replication licensing factor MCM6 (EC 3.6.4.12) (Mis5 homolog)	141895	223257	138979	168043
P58021	1	1	28.54	0.0379639	0.0240931	2.97995	0.633266	76364	Transmembrane 9 superfamily member 2	72672.6	298908	125169	165583
Q9CY50	1	1	72.76	0.946089	0.179562	1.42376	0.0503678	32045	Translocon-associated protein subunit alpha (TRAP-alpha) (Signal sequence receptor subunit alpha) (SSR-alpha)	20438.3	360597	110042	163692
Q62093	1	1	73.61	0.126041	0.039634	2.01366	0.316892	25461	Serine/arginine-rich splicing factor 2 (Protein PR264) (Putative myelin regulatory factor 1) (MRF-1) (Splicing component, 35 kDa) (Splicing factor SC35) (SC-35) (Splicing factor, arginine/serine-rich 2)	70038.8	283799	136835	163558
P61750	4	1	224.19	0.0547371	0.0268566	5.0957	0.531752	20498	ADP-ribosylation factor 4	60546	394412	31717.4	162225
Q61699	5	5	262.78	0.117636	0.0381802	2.41422	0.332905	97316	Heat shock protein 105 kDa (42 degrees C-HSP) (Heat shock 110 kDa protein) (Heat shock-related 100 kDa protein E7I) (HSP-E7I)	55878.6	371477	56801.5	161386
Q08943	2	1	81.01	0.207311	0.0538829	2.10464	0.213951	81152	FACT complex subunit SSRP1 (Facilitates chromatin transcription complex subunit SSRP1) (Recombination signal sequence recognition protein 1) (Structure-specific recognition protein 1) (T160)	66532.2	397295	19703.7	161177
Q99NB9	7	7	353.94	0.0183217	0.0226083	6.35954	0.816701	146465	Splicing factor 3B subunit 1 (Pre-mRNA-splicing factor SF3b 155 kDa subunit) (SF3b155) (Spliceosome-associated protein 155) (SAP 155)	51139.4	286002	141849	159663
O09117	2	2	79.78	0.0721047	0.0293412	2.37009	0.456546	29223	Synaptophysin-like protein 1 (Pantophysin)	149723	258559	70062	159448
P06795	7	7	377.51	0.231342	0.0577212	1.77406	0.194373	141475	ATP-dependent translocase ABCB1 (ATP-binding cassette sub-family B member 1B) (Multidrug resistance protein 1B) (EC 7.6.2.2) (P-glycoprotein 1) (Phospholipid transporter ABCB1) (EC 7.6.2.1) (CD antigen CD243)	111032	292181	72199.8	158471
Q6A0A9	5	5	245.95	0.0659907	0.0281291	1.62904	0.480431	122766	Constitutive coactivator of PPAR-gamma-like protein 1 (Oxidative stress-associated Src activator) (Protein FAM120A)	113415	203525	156717	157885
Q9DCH4	4	4	289.02	0.025308	0.0235255	5.06879	0.740759	38074	Eukaryotic translation initiation factor 3 subunit F (eIF3f) (Deubiquitinating enzyme eIF3f) (EC 3.4.19.12) (Eukaryotic translation initiation factor 3 subunit 5) (eIF-3-epsilon) (eIF3 p47)	111878	313974	47230.3	157694
Q62351	8	8	407.99	0.110902	0.0371566	3.12208	0.346891	86076	Transferrin receptor protein 1 (TR) (TfR) (TfR1) (Trfr) (CD antigen CD71)	82880.1	350139	39837.7	157619
Q920A5	2	2	43.04	0.846772	0.163735	1.14088	0.0530202	51217	Retinoid-inducible serine carboxypeptidase (EC 3.4.16.-) (Serine carboxypeptidase 1)	62115.6	314501	94638.9	157085
Q9D0F9	5	5	278.62	0.0420856	0.0245709	4.04219	0.604786	61665	Phosphoglucomutase-1 (PGM 1) (EC 5.4.2.2) (Glucose phosphomutase 1) (Phosphoglucomutase-2)	63571.3	350366	55205.1	156381
Q8VHX6	10	7	519.37	0.0685054	0.0285663	3.73146	0.470308	293560	Filamin-C (FLN-C) (ABP-280-like protein) (ABP-L) (Actin-binding-like protein) (Filamin-2) (Gamma-filamin)	110597	322750	30899.9	154749
P42669	3	3	198.42	0.00799042	0.0206779	7.59095	0.94868	34976	Transcriptional activator protein Pur-alpha (Purine-rich single-stranded DNA-binding protein alpha)	127179	267904	65592.6	153558
O35737	6	1	402.5	0.0758158	0.0299486	2.70996	0.443179	49454	Heterogeneous nuclear ribonucleoprotein H (hnRNP H) [Cleaved into: Heterogeneous nuclear ribonucleoprotein H, N-terminally processed]	73850.5	329758	55014.5	152874
O70503	1	1	31.41	0.393986	0.0869654	1.28528	0.115727	34948	Very-long-chain 3-oxoacyl-CoA reductase (EC 1.1.1.330) (17-beta-hydroxysteroid dehydrogenase 12) (17-beta-HSD 12) (3-ketoacyl-CoA reductase) (KAR) (Estradiol 17-beta-dehydrogenase 12) (EC 1.1.1.62) (KIK-I)	21826.8	431614	0	151147
P68368	14	1	1324.63	0.214717	0.0552836	1.75676	0.20756	50634	Tubulin alpha-4A chain (Alpha-tubulin 4) (Alpha-tubulin isotype M-alpha-4) (Tubulin alpha-4 chain)	139518	258924	53756.6	150733
Q9CZX8	1	1	58.23	0.164575	0.0458175	3.07399	0.258884	16076	40S ribosomal protein S19	129130	301852	15327.1	148770
Q9Z2K1	5	1	222.02	0.460817	0.0989836	8.58981	0.0977863	51973	Keratin, type I cytoskeletal 16 (Cytokeratin-16) (CK-16) (Keratin-16) (K16)	98343.8	346788	0	148377
O35912	1	1	32.2	0.169916	0.0466943	2.39101	0.252371	18640	Epithelial membrane protein 3 (EMP-3) (Hematopoietic neural membrane protein 1) (HNMP-1) (Protein YMP)	138949	258980	47178.4	148369
P48962	4	3	172.03	0.35402	0.0801735	29.2849	0.129341	33111	ADP/ATP translocase 1 (ADP,ATP carrier protein 1) (ADP,ATP carrier protein, heart/skeletal muscle isoform T1) (Adenine nucleotide translocator 1) (ANT 1) (Solute carrier family 25 member 4)	40675.6	398483	968.67	146709
P62996	1	1	71.58	0.254155	0.0617884	2.57968	0.178502	33760	Transformer-2 protein homolog beta (TRA-2 beta) (TRA2-beta) (Silica-induced gene 41 protein) (SIG-41) (Splicing factor, arginine/serine-rich 10) (Transformer-2 protein homolog B)	55633.3	254340	125814	145263
O70318	2	2	99.36	0.447432	0.0966497	1.34672	0.100978	110386	Band 4.1-like protein 2 (Erythrocyte membrane protein band 4.1-like 2) (Generally expressed protein 4.1) (4.1G)	165553	199478	68724.2	144585
P60229	7	7	365.65	0.0257557	0.0235433	6.00367	0.73634	52587	Eukaryotic translation initiation factor 3 subunit E (eIF3e) (Eukaryotic translation initiation factor 3 subunit 6) (MMTV integration site 6) (Mammary tumor-associated protein INT-6) (Viral integration site protein INT-6) (eIF-3 p48)	45731.6	325861	61393.5	144329
Q9JKF1	4	4	263.05	0.0817495	0.0311129	2.83685	0.423362	189423	Ras GTPase-activating-like protein IQGAP1	119695	274780	37437.9	143971
Q8R5J9	1	1	35.32	0.240997	0.0595711	1.88841	0.187369	21543	PRA1 family protein 3 (ADP-ribosylation factor-like protein 6-interacting protein 5) (ARL-6-interacting protein 5) (Aip-5) (Addicsin) (GTRAP3-18) (Glutamate transporter EAAC1-interacting protein) (Prenylated Rab acceptor protein 2) (Protein JWa)	52430.5	371174	7707.06	143771
Q60931	2	1	97.2	0.621141	0.126213	22.0111	0.0704415	31076	Voltage-dependent anion-selective channel protein 3 (VDAC-3) (mVDAC3) (Outer mitochondrial membrane protein porin 3)	1265.74	427209	0	142825
Q9EPL8	3	3	171.28	0.00468047	0.0195172	3.24601	0.984789	120721	Importin-7 (Imp7) (Ran-binding protein 7) (RanBP7)	158359	131962	137628	142650
P52927	2	2	78.88	0.0592589	0.0275034	5.75939	0.509843	11869	High mobility group protein HMGI-C (High mobility group AT-hook protein 2)	11240.1	401908	14742	142630
Q8VEM8	2	2	63.92	0.59302	0.12192	38.3311	0.0740673	40063	Phosphate carrier protein, mitochondrial (Phosphate transport protein) (PTP) (Solute carrier family 25 member 3)	12462.8	414057	174.494	142231
Q80X82	1	1	29.94	0.122295	0.0389025	1.25251	0.323844	143499	Symplekin	136592	131554	156961	141702
Q9D0R2	3	3	192.18	0.0123812	0.022375	3.33523	0.891403	84215	Threonine--tRNA ligase 1, cytoplasmic (EC 6.1.1.3) (Threonine--tRNA ligase, cytoplasmic) (Threonyl-tRNA synthetase) (ThrRS) (Threonyl-tRNA synthetase 1)	108103	217767	99205.5	141692
Q9R045	3	3	165.67	0.176951	0.0482819	2.1256	0.244233	57526	Angiopoietin-related protein 2 (Angiopoietin-like protein 2)	23458.3	354488	44849.9	140932
Q8R422	1	1	27.64	0.180601	0.0489298	1.2416	0.240195	162356	CD109 antigen (GPI-anchored alpha-2 macroglobulin-related protein) (CD antigen CD109)	133390	145862	142445	140566
Q61121	1	1	22.26	0.517984	0.108826	4.3299	0.0859764	47959	Probable G-protein coupled receptor 19	299904	117654	2700.31	140086
P32067	10	10	532.66	0.051797	0.0262194	8.29333	0.547063	47898	Lupus La protein homolog (La autoantigen homolog) (La ribonucleoprotein)	78523.5	323850	17306.8	139894
Q569Z5	4	4	169.21	0.099671	0.0344478	2.99752	0.372913	117889	Probable ATP-dependent RNA helicase DDX46 (EC 3.6.4.13) (DEAD box protein 46)	103454	269944	45931.1	139776
O55201	4	3	192.51	0.000675325	0.00681782	3.05452	0.999998	120988	Transcription elongation factor SPT5 (DRB sensitivity-inducing factor large subunit) (DSIF large subunit)	125092	150855	132224	136057
P49718	8	8	391.36	0.0144937	0.0226083	6.73462	0.863947	83152	DNA replication licensing factor MCM5 (EC 3.6.4.12) (CDC46 homolog) (P1-CDC46)	74596.6	276520	56770.1	135962
P59999	2	2	83.4	0.0623159	0.0279281	5.36576	0.496045	19768	Actin-related protein 2/3 complex subunit 4 (Arp2/3 complex 20 kDa subunit) (p20-ARC)	37128.6	359258	11101.2	135829
Q9CPY7	6	6	308.54	0.0108752	0.022375	6.92282	0.91128	56505	Cytosol aminopeptidase (EC 3.4.11.1) (Cysteinylglycine-S-conjugate dipeptidase) (EC 3.4.13.23) (Leucine aminopeptidase 3) (LAP-3) (Leucyl aminopeptidase) (Peptidase S) (Proline aminopeptidase) (EC 3.4.11.5) (Prolyl aminopeptidase)	81757.8	247072	78519.6	135783
Q8BP67	4	4	222.96	0.338421	0.0771876	2.17268	0.135406	17882	60S ribosomal protein L24	28354.1	373026	3035.71	134805
Q8R121	1	1	39.35	0.0677657	0.0284784	1.5596	0.473241	51878	Protein Z-dependent protease inhibitor (PZ-dependent protease inhibitor) (PZI) (Serpin A10)	120489	128465	154488	134481
Q99LF4	7	7	356.66	0.0124469	0.022375	10.7691	0.890539	55727	RNA-splicing ligase RtcB homolog (EC 6.5.1.8) (3'-phosphate/5'-hydroxy nucleic acid ligase) (Focal adhesion-associated protein) (FAAP)	74067.5	293757	34935.4	134253
Q9QYJ0	4	4	200.99	0.0572175	0.0273698	4.01211	0.519501	46344	DnaJ homolog subfamily A member 2 (mDj3)	46949.8	318526	34930.3	133469
Q9CS42	1	1	50.15	0.0845842	0.0316962	6.30475	0.414505	35163	Ribose-phosphate pyrophosphokinase 2 (EC 2.7.6.1) (Phosphoribosyl pyrophosphate synthase II) (PRS-II)	30676.5	366674	2506.88	133286
P62071	2	1	135.24	0.703737	0.139884	1.28906	0.0619055	23613	Ras-related protein R-Ras2 (EC 3.6.5.-)	202411	142258	51875.4	132182
Q9D0T1	1	1	61.17	0.141833	0.0426695	3.59112	0.290443	14393	NHP2-like protein 1 (Fertilization antigen 1) (FA-1) (High mobility group-like nuclear protein 2 homolog 1) (Sperm-specific antigen 1) (U4/U6.U5 small nuclear ribonucleoprotein SNU13) (U4/U6.U5 tri-snRNP 15.5 kDa protein) [Cleaved into: NHP2-like protein 1, N-terminally processed]	83051	307723	5446.15	132073
Q9JIK5	10	10	413.13	0.0425993	0.0245709	3.08352	0.601419	94120	Nucleolar RNA helicase 2 (EC 3.6.4.13) (DEAD box protein 21) (Gu-alpha) (Nucleolar RNA helicase Gu) (Nucleolar RNA helicase II) (RH II/Gu)	80626	231481	82884.4	131664
Q9ES97	1	1	83.58	0.169113	0.0466307	2.76988	0.253331	104441	Reticulon-3	117913	262914	12961.9	131263
P16125	4	3	199.48	0.151204	0.0438782	2.25381	0.276621	36834	L-lactate dehydrogenase B chain (LDH-B) (EC 1.1.1.27) (LDH heart subunit) (LDH-H)	117626	236306	39384.7	131106
Q922K7	6	6	328.07	0.14633	0.0433155	10.4461	0.283654	87098	Probable 28S rRNA (cytosine-C(5))-methyltransferase (EC 2.1.1.-) (Nucleolar protein 1) (Nucleolar protein 2 homolog) (Proliferating-cell nucleolar antigen p120) (Proliferation-associated nucleolar protein p120)	5149.49	388013	0	131054
Q9Z1Z2	7	7	317.28	0.0105267	0.0222927	10.9685	0.915883	38703	Serine-threonine kinase receptor-associated protein (UNR-interacting protein)	64916.9	285861	40826.8	130535
P70698	7	7	412.01	0.0317396	0.0237615	7.2998	0.681901	67324	CTP synthase 1 (EC 6.3.4.2) (CTP synthetase 1) (UTP--ammonia ligase 1)	49187.6	317059	25203.2	130483
P17047	4	4	157.81	0.0656878	0.028125	2.73172	0.48168	46165	Lysosome-associated membrane glycoprotein 2 (LAMP-2) (Lysosome-associated membrane protein 2) (CD107 antigen-like family member B) (Lysosomal membrane glycoprotein type B) (LGP-B) (CD antigen CD107b)	141550	192025	57516.4	130364
Q8R180	1	1	43.64	0.655593	0.132233	1.80396	0.0665233	54905	ERO1-like protein alpha (ERO1-L) (ERO1-L-alpha) (EC 1.8.4.-) (Endoplasmic reticulum oxidoreductase alpha) (Endoplasmic reticulum oxidoreductin-1-like protein) (Oxidoreductin-1-L-alpha)	23049.1	359578	7446.53	130025
P24452	3	3	180.81	0.0689261	0.0286173	4.11695	0.468656	39501	Macrophage-capping protein (Actin regulatory protein CAP-G) (Actin-capping protein GCAP39) (Myc basic motif homolog 1)	88504.2	274797	21596.2	128299
P07214	1	1	21.61	0.952776	0.180413	1.02245	0.0502821	35283	SPARC (Basement-membrane protein 40) (BM-40) (Osteonectin) (ON) (Secreted protein acidic and rich in cysteine)	227704	43012.3	112368	127695
P51859	2	2	99.37	0.0119522	0.022375	5.50072	0.897054	26367	Hepatoma-derived growth factor (HDGF)	97548.7	197317	85343.5	126737
Q9CQ65	2	2	153.44	0.0654979	0.028125	5.0083	0.482467	31612	S-methyl-5'-thioadenosine phosphorylase (EC 2.4.2.28) (5'-methylthioadenosine phosphorylase) (MTA phosphorylase) (MTAP) (MTAPase)	55843	309729	12701.2	126091
P67778	2	2	103.02	0.0601156	0.0276164	195.149	0.505898	29859	Prohibitin (B-cell receptor-associated protein 32) (BAP 32)	17980.2	356679	2509.2	125723
P53994	4	4	171.76	0.129315	0.0402023	2.46286	0.311043	23704	Ras-related protein Rab-2A	150062	181722	43447.7	125077
O55135	2	2	85.73	0.021622	0.0229058	5.24727	0.779153	27007	Eukaryotic translation initiation factor 6 (eIF-6) (B4 integrin interactor) (CAB) (p27(BBP))	73908.2	249226	48725.9	123953
Q9ERK4	3	2	169.8	0.358741	0.0809559	2.03956	0.127595	111183	Exportin-2 (Exp2) (Chromosome segregation 1-like protein) (Importin-alpha re-exporter)	162208	63676.2	145416	123767
P62307	1	1	39.59	0.0605727	0.0276164	3.05552	0.503818	9776	Small nuclear ribonucleoprotein F (snRNP-F) (Sm protein F) (Sm-F) (SmF)	84463.1	229533	57151.4	123716
Q99L47	3	3	113.83	0.0703805	0.0290951	1.66481	0.463036	41801	Hsc70-interacting protein (Hip) (Protein FAM10A1) (Protein ST13 homolog)	125032	163485	81947.4	123488
P97300	1	1	64.69	0.374195	0.0833644	1.44322	0.122149	44688	Neuroplastin (Stromal cell-derived receptor 1) (SDR-1)	148329	178500	41537.5	122789
P49722	5	4	280.35	0.0363256	0.0238838	6.1359	0.645367	26024	Proteasome subunit alpha type-2 (Macropain subunit C3) (Multicatalytic endopeptidase complex subunit C3) (Proteasome component C3)	49129.7	295544	22386.3	122353
O08709	2	2	106.99	0.0489024	0.0259124	2.97233	0.563048	24969	Peroxiredoxin-6 (EC 1.11.1.27) (1-Cys peroxiredoxin) (1-Cys PRX) (Acidic calcium-independent phospholipase A2) (aiPLA2) (EC 3.1.1.4) (Antioxidant protein 2) (Glutathione-dependent peroxiredoxin) (Lysophosphatidylcholine acyltransferase 5) (LPC acyltransferase 5) (LPCAT-5) (Lyso-PC acyltransferase 5) (EC 2.3.1.23) (Non-selenium glutathione peroxidase) (NSGPx)	138000	178008	47844.7	121284
Q9D1A2	2	2	81.4	0.0590189	0.0275034	3.73128	0.510959	53190	Cytosolic non-specific dipeptidase (EC 3.4.13.18) (CNDP dipeptidase 2) (Glutamate carboxypeptidase-like protein 1) (Threonyl dipeptidase)	86279.4	246965	30524.8	121256
P61226	2	2	82.78	0.243183	0.0599569	2.18914	0.185844	20719	Ras-related protein Rap-2b (EC 3.6.5.2)	72045.1	265399	24413.8	120619
P40142	4	4	223.51	0.079481	0.0305183	7.15178	0.430726	68272	Transketolase (TK) (EC 2.2.1.1) (P68)	96433	259068	4321.8	119941
P61358	3	3	176.28	0.206484	0.0537408	7.05966	0.214687	15788	60S ribosomal protein L27	23641.1	335719	0	119787
Q8BH64	6	6	327.72	0.0228083	0.0229058	3.85353	0.766397	61307	EH domain-containing protein 2	88484	203619	66402.6	119502
Q9Z204	7	7	350.43	0.0350471	0.0238637	5.95299	0.655145	34421	Heterogeneous nuclear ribonucleoproteins C1/C2 (hnRNP C1/C2)	92969.9	237256	26854.9	119027
P62858	1	1	42.98	0.155801	0.0446715	2.02226	0.270277	7893	40S ribosomal protein S28	89313.3	226188	38375	117959
Q01768	3	3	169.41	0.0727871	0.0294552	7.49022	0.454027	17466	Nucleoside diphosphate kinase B (NDK B) (NDP kinase B) (EC 2.7.4.6) (Histidine protein kinase NDKB) (EC 2.7.13.3) (P18) (nm23-M2)	172997	171034	5778.28	116603
Q8C166	5	4	237.53	0.0482379	0.0257023	4.96983	0.566855	59591	Copine-1 (Copine I)	98462.4	221788	28450.5	116234
Q8VIJ6	3	2	155.9	0.0294252	0.0237615	3.48126	0.701977	75508	Splicing factor, proline- and glutamine-rich (DNA-binding p52/p100 complex, 100 kDa subunit) (Polypyrimidine tract-binding protein-associated-splicing factor) (PSF) (PTB-associated-splicing factor)	108453	185919	52711.3	115694
Q99K48	5	4	164.48	0.00988615	0.0221706	7.58751	0.924312	54620	Non-POU domain-containing octamer-binding protein (NonO protein)	58462.3	228056	57735	114751
P67871	2	2	182.46	0.059359	0.0275034	6.6493	0.509378	25268	Casein kinase II subunit beta (CK II beta) (Phosvitin)	12541.5	326079	4699.55	114440
O35286	18	18	877.59	0.0232064	0.0230253	11.1453	0.762203	91748	Pre-mRNA-splicing factor ATP-dependent RNA helicase DHX15 (EC 3.6.4.13) (DEAH box protein 15)	206394	120044	16363.1	114267
Q8R105	1	1	68.85	0.270874	0.0651921	1.59581	0.168233	38486	Vacuolar protein sorting-associated protein 37C (ESCRT-I complex subunit VPS37C)	78959.5	174399	88156.5	113838
Q93092	3	2	151.25	0.0274309	0.0237615	5.628	0.72025	37534	Transaldolase (EC 2.2.1.2)	64569.5	245491	30387.6	113483
Q920B9	7	7	333.63	0.0347224	0.0238637	9.47943	0.657676	120320	FACT complex subunit SPT16 (Chromatin-specific transcription elongation factor 140 kDa subunit) (FACT 140 kDa subunit) (FACTp140) (Facilitates chromatin transcription complex subunit SPT16)	35762.5	293524	10732.1	113340
Q99MR6	5	5	286.97	0.0816879	0.0311129	4.62131	0.423559	100846	Serrate RNA effector molecule homolog (Arsenite-resistance protein 2)	9655.08	266638	62161.7	112818
O55142	2	2	74.27	0.18749	0.0500886	4.03439	0.232895	12660	60S ribosomal protein L35a	0	334815	3232.01	112682
Q9DCW4	1	1	49.02	0.15231	0.0439333	1.24604	0.275069	27834	Electron transfer flavoprotein subunit beta (Beta-ETF)	0	335347	0	111782
Q62186	1	1	57.55	0.367721	0.082497	1.26421	0.124382	19153	Translocon-associated protein subunit delta (TRAP-delta) (Signal sequence receptor subunit delta) (SSR-delta)	3739.54	328386	0	110708
P62301	3	3	232.5	0.104307	0.0356129	3.90521	0.361728	17212	40S ribosomal protein S13	45841.4	276138	8753.65	110244
Q9DCX2	1	1	32.37	0.415458	0.0910763	57.5749	0.109383	18795	ATP synthase subunit d, mitochondrial (ATPase subunit d) (ATP synthase peripheral stalk subunit d)	0	321300	8719.15	110006
Q7TNV0	1	1	53.68	0.0604008	0.0276164	4.49138	0.504598	43360	Protein DEK	16633.8	252606	60473.1	109904
P62196	13	12	662.04	0.0884466	0.032225	12.032	0.403012	45768	26S proteasome regulatory subunit 8 (26S proteasome AAA-ATPase subunit RPT6) (Proteasome 26S subunit ATPase 5) (Proteasome subunit p45) (p45/SUG) (mSUG1)	41079.4	285526	411.626	109006
P60867	2	2	73.73	0.226496	0.0569989	6.04161	0.198063	13478	40S ribosomal protein S20	37576.6	289099	0	108892
Q8K023	1	1	54.15	0.0936852	0.0330338	2.51907	0.388393	37666	Aldo-keto reductase family 1 member C18 (EC 1.1.-.-) (20-alpha-hydroxysteroid dehydrogenase) (20-alpha-HSD) (EC 1.1.1.149)	53605.2	231904	36098.3	107202
P41105	2	2	103.27	0.0799072	0.0305939	5.00247	0.429323	15781	60S ribosomal protein L28	25735.1	288597	6065.41	106799
Q03137	2	1	48.92	0.426773	0.0933433	1.38149	0.106275	111340	Ephrin type-A receptor 4 (EC 2.7.10.1) (Tyrosine-protein kinase receptor MPK-3) (Tyrosine-protein kinase receptor SEK-1)	70896.6	207860	38961.9	105906
P56399	2	2	111.53	0.0517208	0.0262194	2.12512	0.547472	96685	Ubiquitin carboxyl-terminal hydrolase 5 (EC 3.4.19.12) (Deubiquitinating enzyme 5) (Isopeptidase T) (Ubiquitin thioesterase 5) (Ubiquitin-specific-processing protease 5)	125949	131875	55597.9	104474
P46638	4	4	252.63	0.164497	0.0458175	1.94183	0.258982	24589	Ras-related protein Rab-11B (EC 3.6.5.2)	108593	147317	55831	103914
P61164	5	2	360.44	0.0252278	0.0235255	6.69971	0.741556	42701	Alpha-centractin (Centractin) (ARP1) (Actin-RPV) (Centrosome-associated actin homolog)	46438.6	234248	24919.8	101869
P28271	3	2	154.05	0.197652	0.0518645	2.15939	0.222826	98691	Cytoplasmic aconitate hydratase (Aconitase) (EC 4.2.1.3) (Citrate hydro-lyase) (Iron regulatory protein 1) (IRP1) (Iron-responsive element-binding protein 1) (IRE-BP 1)	57886.5	200856	45724.7	101489
P46467	4	4	189.75	0.111817	0.0373013	2.91345	0.344925	49617	Vacuolar protein sorting-associated protein 4B (EC 3.6.4.6) (Suppressor of K(+) transport growth defect 1) (Protein SKD1)	70663.3	208189	21822.4	100225
Q01320	10	7	509.16	0.0163324	0.0226083	3.80199	0.840788	173480	DNA topoisomerase 2-alpha (EC 5.6.2.2) (DNA topoisomerase II, alpha isozyme)	85465.2	141548	71206.2	99406.6
P61979	7	7	452.64	0.0464919	0.0252822	6.96029	0.577113	51230	Heterogeneous nuclear ribonucleoprotein K (hnRNP K)	70067.8	214715	12770.7	99184.4
Q91W53	1	1	76.82	0.335083	0.0766084	1.70635	0.136767	16010	Golgin subfamily A member 7	103209	166729	27111.1	99016.3
P61255	2	2	83.49	0.157541	0.0449687	2.70756	0.267945	17248	60S ribosomal protein L26 (Silica-induced gene 20 protein) (SIG-20)	52389.6	233568	9466.32	98474.5
Q61553	3	3	145.31	0.0292751	0.0237615	8.15804	0.703321	55215	Fascin (Singed-like protein)	69985.4	206453	17355.3	97931.3
Q8C0C7	7	7	388.52	0.00600595	0.0205241	9.08144	0.971908	57677	Phenylalanine--tRNA ligase alpha subunit (EC 6.1.1.20) (Phenylalanyl-tRNA synthetase alpha subunit) (PheRS)	37103.1	163653	91050.2	97268.8
Q99K85	6	6	230.77	0.0826053	0.0313503	3.48406	0.420649	40732	Phosphoserine aminotransferase (PSAT) (EC 2.6.1.52) (Endometrial progesterone-induced protein) (EPIP) (Phosphohydroxythreonine aminotransferase)	42611.1	231390	16935.4	96978.7
P97470	2	1	91.25	0.00759619	0.0205241	4.10564	0.953548	35628	Serine/threonine-protein phosphatase 4 catalytic subunit (PP4C) (Pp4) (EC 3.1.3.16) (Protein phosphatase X) (PP-X)	58748.7	155971	76039.9	96919.8
Q9EPL2	1	1	48.53	0.230216	0.057574	5.48878	0.195219	110086	Calsyntenin-1 (Alcadein-alpha) (Alc-alpha) [Cleaved into: Soluble Alc-alpha (SAlc-alpha); CTF1-alpha (C-terminal fragment 1-alpha)]	174447	70198.5	45804.2	96816.7
Q8R010	4	4	283.61	0.0467987	0.0252822	7.58819	0.575283	35640	Aminoacyl tRNA synthase complex-interacting multifunctional protein 2 (Multisynthase complex auxiliary component p38) (Protein JTV-1)	62635.2	218820	8328.44	96594.4
P50431	3	3	117.46	0.0208532	0.022777	4.97466	0.787628	53138	Serine hydroxymethyltransferase, cytosolic (SHMT) (EC 2.1.2.1) (Glycine hydroxymethyltransferase) (Serine methylase)	50371.9	195243	41663.9	95759.7
Q8CBW3	1	1	74.37	0.330312	0.0757468	1.66869	0.138752	52369	Abl interactor 1 (Abelson interactor 1) (Abi-1) (Ablphilin-1) (Eps8 SH3 domain-binding protein) (Eps8-binding protein) (Spectrin SH3 domain-binding protein 1) (e3B1)	24439.5	261694	0	95377.9
O89079	1	1	32.54	0.0442336	0.0251027	8.77323	0.590963	34773	Coatomer subunit epsilon (Epsilon-coat protein) (Epsilon-COP)	21724.9	258380	5482.1	95195.6
P50518	1	1	50.78	0.0851597	0.0316962	3.56188	0.412752	26198	V-type proton ATPase subunit E 1 (V-ATPase subunit E 1) (V-ATPase 31 kDa subunit) (p31) (Vacuolar proton pump subunit E 1)	35221.4	237822	12278.1	95107.1
Q06890	2	2	94.13	0.774031	0.151812	1.39597	0.0567169	52250	Clusterin (Apolipoprotein J) (Apo-J) (Clustrin) (Sulfated glycoprotein 2) (SGP-2) [Cleaved into: Clusterin beta chain; Clusterin alpha chain]	137923	76410.3	70797.6	95043.7
Q63844	3	3	111.76	0.0144549	0.0226083	7.22092	0.864444	43381	Mitogen-activated protein kinase 3 (MAP kinase 3) (MAPK 3) (EC 2.7.11.24) (ERT2) (Extracellular signal-regulated kinase 1) (ERK-1) (Insulin-stimulated MAP2 kinase) (MAP kinase isoform p44) (p44-MAPK) (MNK1) (Microtubule-associated protein 2 kinase) (p44-ERK1)	28597.6	189945	66344.5	94962.3
P63276	3	3	148.16	0.142725	0.0426695	4.27134	0.289072	15571	40S ribosomal protein S17	33159.3	248715	1729.25	94534.3
P53026	3	3	135.55	0.0735925	0.0295939	8.1446	0.451091	25072	60S ribosomal protein L10a (CSA-19) (Neural precursor cell expressed developmentally down-regulated protein 6) (NEDD-6)	41551.8	235834	2793.35	93393.1
Q91VI7	4	4	152.94	0.0608088	0.0276164	3.71785	0.502751	51495	Ribonuclease inhibitor (Ribonuclease/angiogenin inhibitor 1)	24500.1	223017	32402.8	93306.6
Q7TMM9	25	3	1496.03	0.0318987	0.0237615	8.09863	0.680563	50274	Tubulin beta-2A chain	25114.3	237500	15016.1	92543.6
Q9DBZ5	1	1	85.42	0.0500351	0.0260096	6.67503	0.55668	25356	Eukaryotic translation initiation factor 3 subunit K (eIF3k) (Eukaryotic translation initiation factor 3 subunit 12) (eIF-3 p25)	38842.6	229931	8154.75	92309.5
P35293	1	1	53.4	0.380131	0.0844907	1.77233	0.120161	23306	Ras-related protein Rab-18	36691.8	240120	0	92270.7
Q8R5M8	1	1	52.04	0.408739	0.0899116	1.10673	0.111303	50213	Cell adhesion molecule 1 (Immunoglobulin superfamily member 4) (IgSF4) (Nectin-like protein 2) (NECL-2) (Spermatogenic immunoglobulin superfamily) (SgIgSF) (Synaptic cell adhesion molecule) (SynCAM) (Tumor suppressor in lung cancer 1) (TSLC-1)	122700	133951	18542.3	91731.1
O89086	1	1	24.01	0.845561	0.163666	1.16095	0.053069	16595	RNA-binding protein 3 (RNA-binding motif protein 3)	30467.9	125672	118428	91522.7
Q8BH04	1	1	31.35	0.739039	0.145694	1.33331	0.0590855	71338	Phosphoenolpyruvate carboxykinase [GTP], mitochondrial (PEPCK-M) (EC 4.1.1.32)	33395.1	136950	103976	91440.5
Q8BT60	6	5	264.2	0.0426899	0.0245709	5.29523	0.60083	60288	Copine-3 (Copine III)	91546.7	150452	29567.3	90522
Q8C7R4	2	2	95.39	0.04579	0.0251876	2.41437	0.581345	119430	Ubiquitin-like modifier-activating enzyme 6 (Ubiquitin-activating enzyme 6) (EC 6.2.1.45) (Ubiquitin-activating enzyme E1-like protein 2) (E1-L2)	75821.7	145709	49566.9	90365.9
P31316	1	1	20.23	0.619444	0.126104	2.00902	0.070649	32660	GS homeobox 2 (Genetic-screened homeobox 2) (Homeobox protein GSH-2)	84263.3	141965	41392.9	89207.1
P24270	3	3	241.87	0.342055	0.0778312	5.43005	0.133951	60043	Catalase (EC 1.11.1.6)	40749.8	128926	97459.7	89045.3
O55131	3	2	125.98	0.0718621	0.0293412	2.31141	0.457448	50860	Septin-7 (CDC10 protein homolog)	92604.4	136812	37622.2	89012.8
Q8BG05	4	4	271.72	0.074404	0.0297128	4.10212	0.448171	39856	Heterogeneous nuclear ribonucleoprotein A3 (hnRNP A3)	28484.2	222272	16247.8	89001.4
P63073	1	1	43.18	0.0128591	0.0225431	10.0162	0.885132	25266	Eukaryotic translation initiation factor 4E (eIF-4E) (eIF4E) (mRNA cap-binding protein) (eIF-4F 25 kDa subunit)	42237.7	199017	25714.9	88989.7
P11688	3	3	164.26	0.250009	0.0612924	1.92239	0.181217	116111	Integrin alpha-5 (CD49 antigen-like family member E) (Fibronectin receptor subunit alpha) (Integrin alpha-F) (VLA-5) (CD antigen CD49e) [Cleaved into: Integrin alpha-5 heavy chain; Integrin alpha-5 light chain]	92278.9	159184	15085.4	88849.5
P70404	1	1	34.04	0.283181	0.0675608	1.04781	0.161301	43157	Isocitrate dehydrogenase [NAD] subunit gamma 1, mitochondrial (Isocitric dehydrogenase subunit gamma) (NAD(+)-specific ICDH subunit gamma)	4018.5	259476	3018.46	88837.7
O08807	2	1	143.42	0.535608	0.112038	1.05916	0.0828527	31261	Peroxiredoxin-4 (EC 1.11.1.24) (Antioxidant enzyme AOE372) (Peroxiredoxin IV) (Prx-IV) (Thioredoxin peroxidase AO372) (Thioredoxin-dependent peroxide reductase A0372) (Thioredoxin-dependent peroxiredoxin 4)	37178.7	213684	13069.3	87977.4
P62814	1	1	31.49	0.0776704	0.0301588	4.38811	0.436789	56857	V-type proton ATPase subunit B, brain isoform (V-ATPase subunit B 2) (Endomembrane proton pump 58 kDa subunit) (Vacuolar proton pump subunit B 2)	11852.2	245654	6260.53	87922.2
Q9WTR5	1	1	51.52	0.210613	0.0544463	8.28564	0.211059	78536	Cadherin-13 (Heart cadherin) (H-cadherin) (Truncated cadherin) (T-cad) (T-cadherin)	134181	65730.6	63357.5	87756.4
P26040	2	2	101.78	0.113366	0.0375898	1.73467	0.341645	69478	Ezrin (Cytovillin) (Villin-2) (p81)	108459	111769	43029.9	87752.5
P23116	9	9	412.9	0.151865	0.0438874	15.2507	0.275691	162237	Eukaryotic translation initiation factor 3 subunit A (eIF3a) (Centrosomin) (Eukaryotic translation initiation factor 3 subunit 10) (eIF-3-theta) (eIF3 p167) (eIF3 p180) (eIF3 p185) (p162)	12781.4	249328	0	87369.7
Q9CQW2	4	4	135.72	0.076875	0.0300937	3.72736	0.439507	21753	ADP-ribosylation factor-like protein 8B (EC 3.6.5.2) (ADP-ribosylation factor-like protein 10C) (Novel small G protein indispensable for equal chromosome segregation 1)	26812.2	217318	16495.1	86875.1
Q60972	6	4	391.26	0.0343869	0.0238637	9.7072	0.660314	47911	Histone-binding protein RBBP4 (Chromatin assembly factor 1 subunit C) (CAF-1 subunit C) (Chromatin assembly factor I p48 subunit) (CAF-I 48 kDa subunit) (CAF-I p48) (Nucleosome-remodeling factor subunit RBAP48) (Retinoblastoma-binding protein 4) (RBBP-4) (Retinoblastoma-binding protein p48)	35227.8	217512	7773.11	86837.6
Q921M7	1	1	67.5	0.685978	0.13678	1.04211	0.0635001	37038	CYFIP-related Rac1 interactor B (Protein FAM49B)	136922	67932.1	53646.6	86167
Q9D1D4	2	2	99.52	0.151007	0.0438782	2.08548	0.276899	25066	Transmembrane emp24 domain-containing protein 10 (Protein Tmed10) (21 kDa transmembrane-trafficking protein) (Transmembrane protein Tmp21) (p24 family protein delta-1) (p24delta1)	1171.63	254352	1358.13	85627.4
Q9DCL9	4	4	149.16	0.0738568	0.029638	3.53493	0.450136	47717	Multifunctional protein ADE2 [Includes: Phosphoribosylaminoimidazole-succinocarboxamide synthase (EC 6.3.2.6) (SAICAR synthetase); Phosphoribosylaminoimidazole carboxylase (EC 4.1.1.21) (AIR carboxylase) (AIRC)]	69535.3	169971	16758.5	85421.5
Q62425	1	1	42.8	0.523246	0.109811	1.04144	0.0850207	9321	Cytochrome c oxidase subunit NDUFA4	35495.6	202636	18013.3	85381.5
Q5SWU9	2	2	69.91	0.535308	0.112038	1.55232	0.0829041	266685	Acetyl-CoA carboxylase 1 (ACC1) (EC 6.4.1.2) (ACC-alpha) (Acetyl-CoA carboxylase 265)	199123	51415.3	0	83512.7
Q9Z0J0	2	2	74.44	0.0201979	0.0226083	6.12008	0.794981	16774	NPC intracellular cholesterol transporter 2 (Epididymal secretory protein E1) (mE1) (Niemann Pick type C2 protein homolog)	86279	137107	25212.6	82866
P39749	2	2	116.73	0.00778598	0.0206779	6.28808	0.951217	42630	Flap endonuclease 1 (FEN-1) (EC 3.1.-.-) (Flap structure-specific endonuclease 1)	42785.4	93587.3	111725	82699.1
Q3TEA8	4	3	174.16	0.0528888	0.0264192	5.57175	0.541273	61057	Heterochromatin protein 1-binding protein 3	44871.5	188103	13278.1	82084.1
Q8R429	1	1	35.63	0.797811	0.155522	1.39229	0.055333	110723	Sarcoplasmic/endoplasmic reticulum calcium ATPase 1 (SERCA1) (SR Ca(2+)-ATPase 1) (EC 7.2.2.10) (Calcium pump 1) (Calcium-transporting ATPase sarcoplasmic reticulum type, fast twitch skeletal muscle isoform) (Endoplasmic reticulum class 1/2 Ca(2+) ATPase)	11627.8	221511	12118	81752.2
P08122	1	1	53.69	0.148041	0.0435531	3.84362	0.281148	168417	Collagen alpha-2(IV) chain [Cleaved into: Canstatin]	118412	76912.5	48947.3	81424.1
Q8R0Y6	2	2	126.12	0.16022	0.045262	2.42806	0.264426	99502	Cytosolic 10-formyltetrahydrofolate dehydrogenase (10-FTHFDH) (FDH) (EC 1.5.1.6) (Aldehyde dehydrogenase family 1 member L1)	37836	183807	20628.1	80756.9
P24369	2	2	104.35	0.0849304	0.0316962	2.25071	0.413448	23699	Peptidyl-prolyl cis-trans isomerase B (PPIase B) (EC 5.2.1.8) (CYP-S1) (Cyclophilin B) (Rotamase B) (S-cyclophilin) (SCYLP)	58048.3	137230	46212.7	80497.1
Q8VEE4	4	4	184.62	0.0152333	0.0226083	4.32623	0.854536	69621	Replication protein A 70 kDa DNA-binding subunit (RP-A p70) (Replication factor A protein 1) (RF-A protein 1)	50379.5	139776	47361.5	79172.4
O35593	3	3	119.33	0.0455668	0.0251876	5.45558	0.582705	34726	26S proteasome non-ATPase regulatory subunit 14 (EC 3.4.19.-) (26S proteasome regulatory subunit RPN11) (MAD1)	37207.1	187570	12588.2	79121.9
Q9CQ48	1	1	68.93	0.0175522	0.0226083	5.06594	0.825893	17820	NudC domain-containing protein 2	29404.5	120369	86855.8	78876.4
P08228	3	3	198.67	0.0190892	0.0226083	8.41602	0.807697	16104	Superoxide dismutase [Cu-Zn] (EC 1.15.1.1)	60903.3	157179	17943.9	78675.3
A2AR02	1	1	43.07	0.318424	0.0740352	1.78319	0.143914	88785	Peptidyl-prolyl cis-trans isomerase G (PPIase G) (Peptidyl-prolyl isomerase G) (EC 5.2.1.8) (Cyclophilin G) (Rotamase G)	29576.7	118696	86710.7	78327.8
P26039	7	7	404.32	0.0628905	0.0280545	4.4984	0.493536	271820	Talin-1	70860	151644	12331.3	78278.5
P30999	1	1	46.43	0.78129	0.152767	1.26668	0.0562757	105430	Catenin delta-1 (Cadherin-associated Src substrate) (CAS) (p120 catenin) (p120(ctn)) (p120(cas))	71440.4	155204	6323.77	77656
P51174	1	1	69	0.193184	0.0514665	1.85955	0.227155	48277	Long-chain specific acyl-CoA dehydrogenase, mitochondrial (LCAD) (EC 1.3.8.8)	0	232159	0	77386.5
P12382	2	2	114.22	0.0641166	0.028125	4.35791	0.488267	86104	ATP-dependent 6-phosphofructokinase, liver type (ATP-PFK) (PFK-L) (EC 2.7.1.11) (6-phosphofructokinase type B) (Phosphofructo-1-kinase isozyme B) (PFK-B) (Phosphohexokinase)	30478.7	178230	21251.9	76653.6
Q9CZN7	2	2	56.49	0.156666	0.0447856	1.05185	0.269113	56237	Serine hydroxymethyltransferase, mitochondrial (SHMT) (EC 2.1.2.1) (Glycine hydroxymethyltransferase) (Serine methylase)	0	226234	0	75411.5
Q9D554	2	1	82.77	0.000744112	0.00713665	3.50429	0.999997	59147	Splicing factor 3A subunit 3 (SF3a60) (Spliceosome-associated protein 61) (SAP 61)	72266.5	86074.1	66809	75049.9
Q8C129	4	4	178.17	0.0655003	0.028125	4.0223	0.482457	117799	Leucyl-cystinyl aminopeptidase (Cystinyl aminopeptidase) (EC 3.4.11.3) (Oxytocinase) (OTase)	44533	166076	13119	74576.1
P28867	1	1	52.19	0.0343173	0.0238637	3.40015	0.660863	78808	Protein kinase C delta type (EC 2.7.11.13) (Tyrosine-protein kinase PRKCD) (EC 2.7.10.2) (nPKC-delta) [Cleaved into: Protein kinase C delta type regulatory subunit; Protein kinase C delta type catalytic subunit (Sphingosine-dependent protein kinase-1) (SDK1)]	38601.8	143542	40943.2	74362.3
Q60817	2	2	185.27	0.0187171	0.0226083	13.7102	0.812043	23370	Nascent polypeptide-associated complex subunit alpha (Alpha-NAC) (Alpha-NAC/1.9.2)	19119.8	192522	10681	74107.7
Q9D883	2	2	59.79	0.0568455	0.027353	4.26264	0.521301	28311	Splicing factor U2AF 35 kDa subunit (U2 auxiliary factor 35 kDa subunit) (U2 snRNP auxiliary factor small subunit)	32673	169843	18090.7	73535.6
O55029	4	4	174.69	0.0359542	0.0238637	4.79016	0.648177	103240	Coatomer subunit beta' (Beta'-coat protein) (Beta'-COP) (p102)	34011.1	161836	24214.6	73353.8
Q7TPZ8	1	1	30.04	0.561637	0.115965	1.12639	0.0786215	47469	Carboxypeptidase A1 (EC 3.4.17.1)	80641.3	74426.5	64222	73096.6
Q9Z127	2	2	106.37	0.902984	0.172862	1.47982	0.0511972	56520	Large neutral amino acids transporter small subunit 1 (4F2 light chain) (4F2 LC) (4F2LC) (L-type amino acid transporter 1) (LAT1) (Solute carrier family 7 member 5)	97619.2	85679.4	35252.2	72850.3
P12960	1	1	25.25	0.0195322	0.0226083	1.28725	0.802575	114172	Contactin-1 (Neural cell surface protein F3)	73813.2	73620.8	68827.4	72087.1
Q64727	2	2	65.87	0.281248	0.0671831	1.39804	0.162358	117215	Vinculin (Metavinculin)	98789.8	76419.5	39293.7	71501
Q05895	2	1	90.7	0.982419	0.185659	1.00777	0.050039	106847	Thrombospondin-3	54874	97654.7	61415.1	71314.6
Q99J77	3	3	131.63	0.020077	0.0226083	11.3143	0.796351	40455	Sialic acid synthase (N-acetylneuraminate-9-phosphate synthase) (EC 2.5.1.57) (N-acetylneuraminic acid phosphate synthase)	13828.5	179969	18426.2	70741.4
P42208	3	3	173.01	0.0389127	0.0240931	9.9625	0.626468	41727	Septin-2 (Neural precursor cell expressed developmentally down-regulated protein 5) (NEDD-5)	51628.2	153962	5378.68	70322.8
P08556	2	2	59.84	0.197242	0.0518278	2.08972	0.223217	21471	GTPase NRas (EC 3.6.5.2) (Transforming protein N-Ras)	48030.2	123727	35605.6	69121
P54116	3	3	192.33	0.294032	0.0692027	3.04331	0.155584	31527	Stomatin (Erythrocyte band 7 integral membrane protein) (Erythrocyte membrane protein band 7.2) (Protein 7.2b)	37520.3	166010	0	67843.5
P10833	2	1	164.08	0.596189	0.12244	1.28285	0.0736381	23920	Ras-related protein R-Ras (EC 3.6.5.-) (p23)	71229.9	105314	25948.1	67497.4
Q60737	6	6	285.23	0.0655875	0.028125	5.85582	0.482095	45219	Casein kinase II subunit alpha (CK II alpha) (EC 2.7.11.1)	18881.8	178940	3813.14	67211.6
Q924C1	3	3	124.87	0.0062878	0.0205241	2.06138	0.968841	139050	Exportin-5 (Exp5) (Ran-binding protein 21)	64435.2	78242.1	57795.5	66824.3
Q80X90	8	7	463.23	0.0586339	0.0275034	5.85869	0.51276	280103	Filamin-B (FLN-B) (ABP-280-like protein) (Actin-binding-like protein) (Beta-filamin)	66103.1	120671	7470.8	64748.4
Q9CX00	1	1	49.07	0.428551	0.0935189	1.4029	0.1058	39615	IST1 homolog	92316.4	83186.5	17946.6	64483.1
Q9CVB6	2	2	104.56	0.0609005	0.0276164	3.59168	0.502338	34450	Actin-related protein 2/3 complex subunit 2 (Arp2/3 complex 34 kDa subunit) (p34-ARC)	46751	128350	16246.9	63782.5
Q02013	1	1	85.29	0.347403	0.078861	2.04734	0.131857	29003	Aquaporin-1 (AQP-1) (Aquaporin-CHIP) (Delayed early response protein 2) (DER2) (Water channel protein for red blood cells and kidney proximal tubule)	71261.7	118757	0	63339.7
Q9Z1G3	1	1	47.1	0.242981	0.0599569	2.12195	0.185984	44031	V-type proton ATPase subunit C 1 (V-ATPase subunit C 1) (Vacuolar proton pump subunit C 1)	61474.5	112292	15989.6	63252.1
Q52KE7	1	1	35.09	0.146868	0.0433412	3.16285	0.282861	60496	Cyclin-L1 (Cyclin-L) (Cyclin Ania-6a)	49611.6	130894	6322.51	62276
P83882	1	1	55.39	0.287593	0.0684431	2.02445	0.158934	12718	60S ribosomal protein L36a (60S ribosomal protein L44)	36026.9	143704	5202.61	61644.5
Q9Z2W0	1	1	63.26	0.00242788	0.0145534	4.36309	0.998126	52744	Aspartyl aminopeptidase (EC 3.4.11.21)	71672.3	48319.5	63750.8	61247.5
Q9QXS1	15	14	771.85	0.0313943	0.0237615	5.35124	0.684822	535800	Plectin (PCN) (PLTN) (Plectin-1) (Plectin-6)	19056.9	143042	21006.6	61035.2
B1ARD6	3	3	157.42	0.01463	0.0226083	5.47377	0.862204	105522	Schlafen family member 9 (EC 3.1.-.-) (Schlafen-9)	36098.1	111899	33611.1	60535.9
Q9Z1F9	7	7	296.34	0.0212651	0.0228712	7.59814	0.783067	71209	SUMO-activating enzyme subunit 2 (EC 2.3.2.-) (Anthracycline-associated resistance ARX) (Ubiquitin-like 1-activating enzyme E1B) (Ubiquitin-like modifier-activating enzyme 2)	33880.4	131258	14816	59984.9
Q9CZU6	3	3	69.58	0.250589	0.0612924	1.56429	0.180833	51988	Citrate synthase, mitochondrial (EC 2.3.3.1) (Citrate (Si)-synthase)	1778.75	177987	0	59921.8
P59325	2	2	72.37	0.0376792	0.0240674	4.70252	0.635335	49394	Eukaryotic translation initiation factor 5 (eIF-5)	39822.7	110941	28308.5	59690.8
Q00612	7	7	366.56	0.0285107	0.0237615	8.23639	0.710241	59681	Glucose-6-phosphate 1-dehydrogenase X (G6PD) (EC 1.1.1.49)	16792.7	145725	15244.8	59254
Q9WUP7	1	1	29.77	0.0492967	0.0260096	6.44665	0.560815	37878	Ubiquitin carboxyl-terminal hydrolase isozyme L5 (UCH-L5) (EC 3.4.19.12) (Ubiquitin C-terminal hydrolase UCH37) (Ubiquitin thioesterase L5)	15769	155064	5985.57	58939.6
Q9QYB1	1	1	47.15	0.0359132	0.0238637	5.33126	0.648489	28939	Chloride intracellular channel protein 4 (mc3s5/mtCLIC)	51383.3	112644	12597.1	58874.7
Q7TQI3	4	4	200.09	0.220243	0.0561038	7.27669	0.203008	31478	Ubiquitin thioesterase OTUB1 (EC 3.4.19.12) (Deubiquitinating enzyme OTUB1) (OTU domain-containing ubiquitin aldehyde-binding protein 1) (Otubain-1) (Ubiquitin-specific-processing protease OTUB1)	32238.6	143682	0	58640.1
Q8BKG3	1	1	19.73	0.751182	0.147632	1.10835	0.0582172	118940	Inactive tyrosine-protein kinase 7 (Protein chuzhoi) (Protein-tyrosine kinase 7) (Pseudo tyrosine kinase receptor 7) (Tyrosine-protein kinase-like 7)	84901.2	80899.6	8445.74	58082.2
Q99MN1	5	5	271.78	0.0523054	0.0262194	9.44044	0.544351	68253	Lysine--tRNA ligase (EC 2.7.7.-) (EC 6.1.1.6) (Lysyl-tRNA synthetase) (LysRS)	21224.6	147512	2958.85	57231.7
P35282	1	1	61.18	0.197202	0.0518278	5.72334	0.223255	24490	Ras-related protein Rab-21 (Rab-12)	6849.33	164300	0	57049.9
Q9CR51	1	1	41.01	0.169198	0.0466307	1.69399	0.253229	13830	V-type proton ATPase subunit G 1 (V-ATPase subunit G 1) (V-ATPase 13 kDa subunit 1) (Vacuolar proton pump subunit G 1)	54229.8	85587.7	29675.1	56497.5
Q3THK7	8	8	329.85	0.0195806	0.0226083	16.9775	0.802019	77416	GMP synthase [glutamine-hydrolyzing] (EC 6.3.5.2) (GMP synthetase) (Glutamine amidotransferase)	6927.41	153075	9139.79	56380.7
Q61316	4	4	240.05	0.0341868	0.0238637	8.71011	0.661897	94872	Heat shock 70 kDa protein 4 (Heat shock 70-related protein APG-2)	59664.6	101679	7517.71	56287
P47856	3	3	195.4	0.0450814	0.0251876	4.63186	0.585684	79287	Glutamine--fructose-6-phosphate aminotransferase [isomerizing] 1 (EC 2.6.1.16) (D-fructose-6-phosphate amidotransferase 1) (Glutamine:fructose-6-phosphate amidotransferase 1) (GFAT 1) (GFAT1) (Hexosephosphate aminotransferase 1)	28331.4	125865	12060.2	55418.8
P48678	9	9	404.72	0.00942085	0.0221706	4.4055	0.930395	74478	Prelamin-A/C [Cleaved into: Lamin-A/C]	59248.2	77042.5	29102.3	55131
O35900	1	1	72.98	0.240212	0.0595306	6.79536	0.187922	10942	U6 snRNA-associated Sm-like protein LSm2 (Protein G7b) (snRNP core Sm-like protein Sm-x5)	62863.2	101971	0	54944.9
P47877	1	1	69.51	0.116122	0.0379974	3.96581	0.335953	33909	Insulin-like growth factor-binding protein 2 (IBP-2) (IGF-binding protein 2) (IGFBP-2) (mIGFBP-2)	0	0	164622	54874.1
Q3UPL0	2	2	89.71	0.0639344	0.028125	13.2826	0.489043	134512	Protein transport protein Sec31A (SEC31-like protein 1) (SEC31-related protein A)	100.117	161550	1531.92	54394.1
Q9CX86	1	1	49.69	0.260734	0.0632277	2.27401	0.174336	30683	Heterogeneous nuclear ribonucleoprotein A0 (hnRNP A0)	14634.9	147979	101.634	54238.6
P62309	1	1	67.21	0.0450596	0.0251876	6.10356	0.585818	8547	Small nuclear ribonucleoprotein G (snRNP-G) (Sm protein G) (Sm-G) (SmG)	35315.2	117293	9707.35	54105.2
Q8K224	2	2	105.75	0.279583	0.0669522	1.66298	0.163277	116258	RNA cytidine acetyltransferase (EC 2.3.1.-) (18S rRNA cytosine acetyltransferase) (N-acetyltransferase 10)	5752.56	155400	0	53717.4
P47963	1	1	47.19	0.322877	0.074889	2.34119	0.141943	24348	60S ribosomal protein L13 (A52)	38090.2	120986	0	53025.3
Q99JF8	2	2	71.09	0.0505171	0.0261186	6.44671	0.554015	59774	PC4 and SFRS1-interacting protein (Lens epithelium-derived growth factor) (mLEDGF)	32650.9	119250	7162.39	53021.2
Q8C7V3	1	1	34.38	0.251244	0.0612924	4.83723	0.180401	59737	U3 small nucleolar RNA-associated protein 15 homolog (Src-associated protein SAW)	34279.7	124574	0	52951.2
O88569	3	3	124.51	0.0723525	0.0293412	6.04217	0.455628	37437	Heterogeneous nuclear ribonucleoproteins A2/B1 (hnRNP A2/B1)	23853.7	131042	2994.2	52630.1
Q922Q8	2	2	66.99	0.287034	0.0683948	1.92064	0.159231	35312	Leucine-rich repeat-containing protein 59 [Cleaved into: Leucine-rich repeat-containing protein 59, N-terminally processed]	13831.1	122389	21353.2	52524.4
Q3TW96	3	3	185.76	0.0129651	0.0225431	8.85554	0.883744	57319	UDP-N-acetylhexosamine pyrophosphorylase-like protein 1 (EC 2.7.7.-)	34433.9	99627.6	21752.9	51938.1
Q9JK38	2	2	100.86	0.0157275	0.0226083	4.65083	0.848318	21120	Glucosamine 6-phosphate N-acetyltransferase (EC 2.3.1.4) (Phosphoglucosamine acetylase) (Phosphoglucosamine transacetylase) (Protein EMeg32)	31105.8	91229.6	33254.9	51863.4
Q62426	1	1	39.94	0.034378	0.0238637	7.41525	0.660384	11153	Cystatin-B (Stefin-B)	31102.9	115464	7918.96	51495.3
Q9WV55	1	1	22.13	0.120281	0.0385174	2.82514	0.327702	28065	Vesicle-associated membrane protein-associated protein A (VAMP-A) (VAMP-associated protein A) (VAP-A) (33 kDa VAMP-associated protein) (VAP-33)	19885.8	127780	5939.28	51201.7
P49769	1	1	86.43	0.218699	0.055859	3.36276	0.204261	52891	Presenilin-1 (PS-1) (EC 3.4.23.-) (Protein S182) [Cleaved into: Presenilin-1 NTF subunit; Presenilin-1 CTF subunit; Presenilin-1 CTF12 (PS1-CTF12)]	36217	116358	635.399	51070.2
Q8VDW0	8	8	294.89	0.0225739	0.0229058	10.7466	0.768887	49549	ATP-dependent RNA helicase DDX39A (EC 3.6.4.13) (DEAD box protein 39)	8066.51	130998	13931.1	50998.4
Q9Z1E4	1	1	42.13	0.0644137	0.028125	4.9261	0.487008	84672	Glycogen [starch] synthase, muscle (EC 2.4.1.11)	6307.71	138871	7579.07	50919.4
P61161	3	3	235.44	0.0313865	0.0237615	5.33399	0.684889	45017	Actin-related protein 2 (Actin-like protein 2)	28164.3	107097	15551.9	50271.1
Q8VCH8	1	1	40.63	0.0784801	0.0303425	3.58501	0.434057	56780	UBX domain-containing protein 4 (Erasin) (UBX domain-containing protein 2)	14015.3	125650	9567.07	49744
Q91VU7	1	1	38.53	0.00126276	0.00897108	4.9817	0.999906	75145	Pseudouridylate synthase 7 homolog (EC 5.4.99.-)	48612.6	34825.7	65235.4	49557.9
P62082	3	3	106.99	0.219744	0.0560512	5.47796	0.203411	22113	40S ribosomal protein S7	9628.97	138081	0	49236.6
Q9Z277	2	2	111.81	0.0145472	0.0226083	3.95867	0.863263	172197	Tyrosine-protein kinase BAZ1B (EC 2.7.10.2) (Bromodomain adjacent to zinc finger domain protein 1B) (Williams syndrome transcription factor homolog) (Williams-Beuren syndrome chromosomal region 9 protein homolog)	39979.1	79940.2	27214.2	49044.5
O88587	1	1	90.98	0.0158774	0.0226083	4.03128	0.846444	29695	Catechol O-methyltransferase (EC 2.1.1.6)	46064.5	70180.7	29184.3	48476.5
Q9R190	3	3	85.59	0.0513909	0.0262194	3.33306	0.549249	75724	Metastasis-associated protein MTA2 (Metastasis-associated 1-like 1)	17293.5	102081	25600.4	48324.9
Q9QZ88	2	2	87.51	0.139313	0.0422825	19.1009	0.294382	20654	Vacuolar protein sorting-associated protein 29 (Vesicle protein sorting 29)	0	136617	7979.97	48198.8
Q3THS6	3	3	126.48	0.00389078	0.0177694	6.00097	0.990902	44003	S-adenosylmethionine synthase isoform type-2 (AdoMet synthase 2) (EC 2.5.1.6) (Methionine adenosyltransferase 2) (MAT 2)	31024.5	68157.5	44900.4	48027.5
P00375	1	1	23.67	0.151922	0.0438874	11.7873	0.275612	21649	Dihydrofolate reductase (EC 1.5.1.3)	5403.45	137810	0	47737.9
Q60749	1	1	25.16	0.0856172	0.0317042	9.55332	0.411368	48511	KH domain-containing, RNA-binding, signal transduction-associated protein 1 (GAP-associated tyrosine phosphoprotein p62) (Src-associated in mitosis 68 kDa protein) (Sam68) (p21 Ras GTPase-activating protein-associated p62) (p68)	0	142872	0	47624.1
P63085	2	2	87.74	0.0944263	0.033234	3.8556	0.386409	41648	Mitogen-activated protein kinase 1 (MAP kinase 1) (MAPK 1) (EC 2.7.11.24) (ERT1) (Extracellular signal-regulated kinase 2) (ERK-2) (MAP kinase isoform p42) (p42-MAPK) (Mitogen-activated protein kinase 2) (MAP kinase 2) (MAPK 2)	4538.88	135790	2110.52	47479.6
Q9WVA4	3	3	96.97	0.112944	0.0375468	3.91083	0.342532	22552	Transgelin-2 (SM22-beta)	60433	77367.3	4555.1	47451.8
Q7TPR4	8	2	479.47	0.0223927	0.0229058	2.48426	0.770821	103631	Alpha-actinin-1 (Alpha-actinin cytoskeletal isoform) (F-actin cross-linking protein) (Non-muscle alpha-actinin-1)	54095.3	59308.4	28545	47316.2
Q9DCE5	3	3	177.49	0.0306916	0.0237615	3.43555	0.690847	42603	p21-activated protein kinase-interacting protein 1 (PAK1-interacting protein 1) (Putative PAK inhibitor Skb15)	33810.3	83314.1	20685.3	45936.5
P70349	2	2	52.78	0.0446527	0.0251876	2.93458	0.588341	13882	Adenosine 5'-monophosphoramidase HINT1 (EC 3.9.1.-) (Desumoylating isopeptidase HINT1) (EC 3.4.22.-) (Histidine triad nucleotide-binding protein 1) (Protein kinase C inhibitor 1) (Protein kinase C-interacting protein 1) (PKCI-1)	27527.6	62053.3	47158	45579.6
Q8K363	2	2	80.02	0.0157755	0.0226083	3.47005	0.847717	74476	ATP-dependent RNA helicase DDX18 (EC 3.6.4.13) (DEAD box protein 18)	53979.2	55217.9	26474.9	45224
P70677	1	1	37.24	0.0864177	0.0318164	11.8267	0.40897	31911	Caspase-3 (CASP-3) (EC 3.4.22.56) (Apopain) (Cysteine protease CPP32) (CPP-32) (LICE) (Protein Yama) (SREBP cleavage activity 1) (SCA-1) [Cleaved into: Caspase-3 subunit p17; Caspase-3 subunit p12]	0	133374	0	44457.9
P28660	3	3	115.28	0.0202316	0.0226083	10.1698	0.794601	130012	Nck-associated protein 1 (NAP 1) (Brain protein H19) (MH19) (Membrane-associated protein HEM-2) (p125Nap1)	29847	95659.6	7484.7	44330.4
Q9ESX5	6	6	312.26	0.0548513	0.0268566	9.68032	0.531175	57821	H/ACA ribonucleoprotein complex subunit DKC1 (EC 5.4.99.-) (Dyskerin) (Nopp140-associated protein of 57 kDa) (Nucleolar protein NAP57) (Nucleolar protein family A member 4) (snoRNP protein DKC1)	754.718	127710	1273.49	43245.9
Q3UYV9	1	1	61.61	0.0558202	0.0271757	4.96933	0.52633	92951	Nuclear cap-binding protein subunit 1 (80 kDa nuclear cap-binding protein) (CBP80) (NCBP 80 kDa subunit)	29326	91923.8	7506.62	42918.8
Q9CW03	1	1	20.72	0.226728	0.0569989	5.91754	0.197883	141867	Structural maintenance of chromosomes protein 3 (SMC protein 3) (SMC-3) (Basement membrane-associated chondroitin proteoglycan) (Bamacan) (Chondroitin sulfate proteoglycan 6) (Chromosome segregation protein SmcD) (Mad member-interacting protein 1)	20941.7	107225	0	42722.1
Q6P1B1	4	4	162.24	0.0198086	0.0226083	6.47725	0.799407	70231	Xaa-Pro aminopeptidase 1 (EC 3.4.11.9) (Aminoacylproline aminopeptidase) (Cytosolic aminopeptidase P) (Soluble aminopeptidase P) (sAmp) (X-Pro aminopeptidase 1) (X-prolyl aminopeptidase 1, soluble)	32815.8	81396.3	12939.8	42384
Q64511	4	1	178.46	0.00691311	0.0205241	3.69635	0.961724	182707	DNA topoisomerase 2-beta (EC 5.6.2.2) (DNA topoisomerase II, beta isozyme)	38211.6	47116.6	39814.2	41714.1
Q8VBV7	2	2	117.22	0.212908	0.0548914	9.14424	0.20909	23298	COP9 signalosome complex subunit 8 (SGN8) (Signalosome subunit 8) (COP9 homolog) (JAB1-containing signalosome subunit 8)	38757.8	86361.6	0	41706.5
Q9JIF7	3	3	170.29	0.240785	0.0595711	6.33121	0.187518	108138	Coatomer subunit beta (Beta-coat protein) (Beta-COP)	42703.6	81418.4	0	41374
P05201	2	2	65.61	0.0453372	0.0251876	3.02788	0.58411	46504	Aspartate aminotransferase, cytoplasmic (cAspAT) (EC 2.6.1.1) (EC 2.6.1.3) (Cysteine aminotransferase, cytoplasmic) (Cysteine transaminase, cytoplasmic) (cCAT) (Glutamate oxaloacetate transaminase 1) (Transaminase A)	47603.8	59822.1	16483.9	41303.2
P23492	2	2	93.04	0.0015036	0.00961383	7.43637	0.999767	32541	Purine nucleoside phosphorylase (PNP) (EC 2.4.2.1) (Inosine phosphorylase) (Inosine-guanosine phosphorylase)	30476.7	60274.9	32556.8	41102.8
Q6P1F6	3	3	151.59	0.0214209	0.0228712	7.3786	0.781354	52173	Serine/threonine-protein phosphatase 2A 55 kDa regulatory subunit B alpha isoform (PP2A subunit B isoform B55-alpha) (PP2A subunit B isoform PR55-alpha) (PP2A subunit B isoform R2-alpha) (PP2A subunit B isoform alpha)	19348.2	92909.2	10417.5	40891.7
Q9DAW6	3	3	99.02	0.00101981	0.00782463	6.57131	0.999972	59018	U4/U6 small nuclear ribonucleoprotein Prp4 (U4/U6 snRNP 60 kDa protein) (WD splicing factor Prp4)	47814.7	46361.3	28471	40882.3
P49962	1	1	23.9	0.0110209	0.022375	3.76728	0.909355	10301	Signal recognition particle 9 kDa protein (SRP9)	28776.7	58566.1	34200.7	40514.5
O89051	1	1	21.38	0.0670367	0.0283841	3.90396	0.476167	30754	Integral membrane protein 2B (Immature BRI2) (imBRI2) (Protein E25B) (Transmembrane protein BRI) (Bri) [Cleaved into: BRI2, membrane form (Mature BRI2) (mBRI2); BRI2 intracellular domain (BRI2 ICD); BRI2C, soluble form; Bri23 peptide (Bri2-23) (ABri23) (C-terminal peptide) (P23 peptide)]	11407.4	100885	8092.37	40128.3
Q9WVA3	5	5	264.57	0.0070789	0.0205241	5.9371	0.959774	37330	Mitotic checkpoint protein BUB3 (WD repeat type I transmembrane protein A72.5)	41197.6	59168.6	19946.2	40104.2
Q6IFX2	5	2	126.28	0.810678	0.15777	7.7502	0.0546568	50444	Keratin, type I cytoskeletal 42 (Cytokeratin-42) (CK-42) (Keratin-17n) (Keratin-42) (K42) (Type I keratin Ka22)	30975.3	87440.7	0	39472
Q61171	2	2	96.78	0.111778	0.0373013	3.19939	0.345008	21936	Peroxiredoxin-2 (EC 1.11.1.24) (Thiol-specific antioxidant protein) (TSA) (Thioredoxin peroxidase 1) (Thioredoxin-dependent peroxide reductase 1) (Thioredoxin-dependent peroxiredoxin 2)	48939.5	63777.5	5490.65	39402.6
Q80X95	2	2	80.89	0.228433	0.0572774	1.86858	0.196573	36942	Ras-related GTP-binding protein A (Rag A) (RagA) (EC 3.6.5.-)	18527.2	93325.3	5868.86	39240.5
Q99LB6	5	5	212.32	0.00445007	0.0192407	6.45962	0.986711	37768	Methionine adenosyltransferase 2 subunit beta (Methionine adenosyltransferase II beta) (MAT II beta)	34233.2	59536.8	23649	39139.6
P39054	3	3	146.91	0.00205138	0.0126932	6.12134	0.999043	98426	Dynamin-2 (EC 3.6.5.5) (Dynamin UDNM)	27280.3	59686.6	30358.8	39108.6
Q8BKC5	3	3	146.39	0.0852595	0.0316962	8.51621	0.412449	124993	Importin-5 (Imp5) (Importin subunit beta-3) (Karyopherin beta-3) (Ran-binding protein 5) (RanBP5)	20358.2	96251.4	552.866	39054.2
Q64008	1	1	32.57	0.182862	0.0493333	2.351	0.237754	29538	Ras-related protein Rab-34 (Ras-related homolog) (Ras-related protein Rab-39) (Ras-related protein Rah)	47574.9	59405.3	9156.66	38712.3
Q91VR5	4	4	154.94	0.0463553	0.0252822	7.81503	0.577932	83474	ATP-dependent RNA helicase DDX1 (EC 3.6.4.13) (DEAD box protein 1)	10651.2	102358	3039.8	38682.8
P57759	1	1	22.63	0.993988	0.187347	1.51041	0.0500046	28862	Endoplasmic reticulum resident protein 29 (ERp29)	12253.2	103409	0	38554
Q8BFY9	2	2	102.22	0.0414769	0.0245709	3.3413	0.608825	103773	Transportin-1 (Importin beta-2) (Karyopherin beta-2)	42717.4	46762.2	26126.3	38535.3
Q921Y2	1	1	51.53	0.0620752	0.0278853	9.56543	0.497104	21878	U3 small nucleolar ribonucleoprotein protein IMP3 (U3 snoRNP protein IMP3)	525.197	109084	2756.04	37455.1
Q9CXS4	2	2	84.37	0.123497	0.0390903	2.74724	0.321582	27980	Centromere protein V (CENP-V) (Proline-rich protein 6)	9923.71	72848.1	28968.4	37246.8
P54823	3	3	99.31	0.0153108	0.0226083	7.15635	0.853557	54556	Probable ATP-dependent RNA helicase DDX6 (EC 3.6.4.13) (ATP-dependent RNA helicase p54) (DEAD box protein 6) (Oncogene RCK homolog)	20716.1	78431.2	12124.1	37090.5
Q62376	1	1	26.95	0.0162223	0.0226083	9.04698	0.842151	52018	U1 small nuclear ribonucleoprotein 70 kDa (U1 snRNP 70 kDa) (U1-70K) (snRNP70)	44976.4	56286.6	9907.64	37056.9
Q9D8U8	1	1	25.42	0.0890395	0.032225	1.66838	0.401303	47053	Sorting nexin-5	40688.6	34130.6	35339.4	36719.5
Q8CDN6	2	2	111.35	0.0178787	0.0226083	6.00277	0.821973	32616	Thioredoxin-like protein 1 (32 kDa thioredoxin-related protein)	30374.8	66322.8	11562.2	36086.6
P10518	1	1	42.74	0.26859	0.0648867	1.79617	0.169575	36456	Delta-aminolevulinic acid dehydratase (ALADH) (EC 4.2.1.24) (Porphobilinogen synthase)	7625.33	77571.4	21947.7	35714.8
P63323	3	3	135.28	0.222018	0.0562286	4.85137	0.201582	14858	40S ribosomal protein S12	7231.78	98232	0	35154.6
P63024	2	2	106.58	0.204251	0.0533177	10.8838	0.216693	11587	Vesicle-associated membrane protein 3 (VAMP-3) (Cellubrevin) (CEB) (Synaptobrevin-3)	27569.2	77005.1	0	34858.1
Q60770	1	1	66.37	0.330525	0.0757468	2.34991	0.138662	68811	Syntaxin-binding protein 3 (MUNC-18-3) (Mammalian homolog of Unc-18c) (Munc-18c) (Protein unc-18 homolog 3) (Unc18-3) (Protein unc-18 homolog C) (Unc-18C)	22461.7	81197.4	0	34553
P35279	2	1	104.85	0.0774696	0.0301419	5.14929	0.437472	23689	Ras-related protein Rab-6A (Rab-6)	3989.49	96840.2	2102.59	34310.8
Q9ERF3	2	2	82.12	0.225056	0.0567273	5.97739	0.199182	33923	WD repeat-containing protein 61 (Meiotic recombination REC14 protein homolog) [Cleaved into: WD repeat-containing protein 61, N-terminally processed]	0	90041	11695.3	33912.1
Q62193	2	2	55.24	0.447951	0.0966528	1.29118	0.100851	29871	Replication protein A 32 kDa subunit (RP-A p32) (Replication factor A protein 2) (RF-A protein 2) (Replication protein A 34 kDa subunit) (RP-A p34)	44803.7	40486	15203.2	33497.6
P51863	1	1	31.32	0.288801	0.0686453	3.23363	0.158297	40731	V-type proton ATPase subunit d 1 (V-ATPase subunit d 1) (P39) (Physophilin) (V-ATPase 40 kDa accessory protein) (V-ATPase AC39 subunit) (Vacuolar proton pump subunit d 1)	26059.5	71303.3	0	32454.2
Q76MZ3	1	1	90.06	0.223236	0.0563426	6.48386	0.200614	66079	Serine/threonine-protein phosphatase 2A 65 kDa regulatory subunit A alpha isoform (PP2A subunit A isoform PR65-alpha) (PP2A subunit A isoform R1-alpha)	18336.1	78902.8	0	32413
Q9ET30	4	4	182.89	0.0852649	0.0316962	5.49607	0.412433	68241	Transmembrane 9 superfamily member 3	10157.4	85919.9	1020.49	32365.9
Q99020	2	2	92.98	0.0371051	0.0238838	10.0099	0.639551	30926	Heterogeneous nuclear ribonucleoprotein A/B (hnRNP A/B) (CArG-binding factor-A) (CBF-A)	8115	82144.8	4529.18	31596.3
Q64152	1	1	61.47	0.077035	0.0300949	10.7715	0.438958	22017	Transcription factor BTF3 (Nascent polypeptide-associated complex subunit beta) (NAC-beta) (RNA polymerase B transcription factor 3)	26202.8	58755	9185.72	31381.2
P56959	1	1	69.39	0.0267279	0.0237615	5.11066	0.726917	52870	RNA-binding protein FUS (Protein pigpen)	35045.4	24963	33867	31291.8
P54822	3	3	158.99	0.0760359	0.0299486	14.0687	0.442411	55572	Adenylosuccinate lyase (ASL) (EC 4.3.2.2) (Adenylosuccinase) (ASase)	0	92797.7	0	30932.6
Q6ZWX6	5	5	242.17	0.0061135	0.0205241	6.91087	0.970749	36371	Eukaryotic translation initiation factor 2 subunit 1 (Eukaryotic translation initiation factor 2 subunit alpha) (eIF-2-alpha) (eIF-2A) (eIF-2alpha)	16293.7	55199.7	20806.6	30766.7
O08547	2	2	91.36	0.72044	0.142613	1.11281	0.060515	24896	Vesicle-trafficking protein SEC22b (ER-Golgi SNARE of 24 kDa) (ERS-24) (ERS24) (SEC22 vesicle-trafficking protein homolog B) (SEC22 vesicle-trafficking protein-like 1) (mSec22b)	945.979	54342.5	34590.2	29959.6
P21550	5	2	363.24	0.0733151	0.0295442	3.58498	0.452098	47337	Beta-enolase (EC 4.2.1.11) (2-phospho-D-glycerate hydro-lyase) (Enolase 3) (Muscle-specific enolase) (MSE) (Skeletal muscle enolase)	9464.74	68972.6	9247.37	29228.3
O54692	1	1	38.12	0.0189638	0.0226083	4.88468	0.809157	89147	Centromere/kinetochore protein zw10 homolog	20097.9	56205.5	11191.8	29165.1
Q9D1G1	6	1	296.77	0.216129	0.0555726	2.31934	0.20638	22344	Ras-related protein Rab-1B (EC 3.6.5.2)	50660.4	33634.4	2233.69	28842.8
P83940	1	1	66.42	0.158417	0.0449703	13.7498	0.266785	12636	Elongin-C (EloC) (Elongin 15 kDa subunit) (RNA polymerase II transcription factor SIII subunit C) (SIII p15) (Stromal membrane-associated protein SMAP1B homolog) (Transcription elongation factor B polypeptide 1)	7862.86	78521	0	28794.6
Q9CZ30	1	1	26.57	0.292201	0.0690258	3.36497	0.156524	44929	Obg-like ATPase 1 (GTP-binding protein 9)	53605.3	31569.5	0	28391.6
P70245	1	1	29.37	0.559503	0.115649	67.9074	0.0789522	26426	3-beta-hydroxysteroid-Delta(8),Delta(7)-isomerase (EC 5.3.3.5) (Cholestenol Delta-isomerase) (Delta(8)-Delta(7) sterol isomerase) (D8-D7 sterol isomerase) (Emopamil-binding protein)	31.8723	84876.2	0	28302.7
Q9WV54	1	1	28.8	0.443725	0.0960932	1.17401	0.101895	45040	Acid ceramidase (AC) (ACDase) (Acid CDase) (EC 3.5.1.23) (Acylsphingosine deacylase) (N-acylethanolamine hydrolase ASAH1) (EC 3.5.1.-) (N-acylsphingosine amidohydrolase) [Cleaved into: Acid ceramidase subunit alpha; Acid ceramidase subunit beta]	15799.9	60695.1	7753.85	28083
Q8BH43	1	1	40.82	0.127799	0.0400033	2.51518	0.313727	54268	Wiskott-Aldrich syndrome protein family member 2 (WASP family protein member 2) (Protein WAVE-2)	0	83958.8	0	27986.3
Q9D0D4	1	1	33.84	0.059564	0.027531	4.63332	0.50843	35537	Probable dimethyladenosine transferase (EC 2.1.1.183) (DIM1 dimethyladenosine transferase 1 homolog) (DIM1 dimethyladenosine transferase 1-like) (Probable 18S rRNA (adenine(1779)-N(6)/adenine(1780)-N(6))-dimethyltransferase) (Probable 18S rRNA dimethylase) (Probable S-adenosylmethionine-6-N',N'-adenosyl(rRNA) dimethyltransferase)	18594.5	50888.5	13935.5	27806.1
Q9CQC9	1	1	41.57	0.0712443	0.0293412	18.3192	0.459761	22482	GTP-binding protein SAR1b	0	83320.9	0	27773.6
Q60864	2	2	46.82	0.0210177	0.022777	4.32118	0.785801	63170	Stress-induced-phosphoprotein 1 (STI1) (mSTI1) (Hsc70/Hsp90-organizing protein) (Hop)	22037.6	50190.8	10665.4	27631.3
Q99J62	1	1	24.26	0.289324	0.0686542	2.63627	0.158022	40355	Replication factor C subunit 4 (Activator 1 subunit 4)	14203.9	68652.9	0	27618.9
Q9JLJ2	4	4	147.5	0.118732	0.0382767	6.12953	0.330731	54449	4-trimethylaminobutyraldehyde dehydrogenase (TMABA-DH) (TMABADH) (EC 1.2.1.47) (Aldehyde dehydrogenase family 9 member A1) (EC 1.2.1.3)	79.0743	76653.2	5110.11	27280.8
P48967	1	1	21.76	0.0963494	0.0337252	2.33387	0.381351	50698	M-phase inducer phosphatase 3 (EC 3.1.3.48) (Dual specificity phosphatase Cdc25C)	13874.9	40690.4	27011.5	27192.3
O54734	2	2	83.25	0.399255	0.0879262	1.13839	0.114113	49225	Dolichyl-diphosphooligosaccharide--protein glycosyltransferase 48 kDa subunit (DDOST 48 kDa subunit) (Oligosaccharyl transferase 48 kDa subunit)	773.74	78663.9	1278.48	26905.4
P0DOV2	2	2	89.5	0.0715712	0.0293412	5.63494	0.458534	70136	Interferon-activable protein 204 (Ifi-204) (Interferon-inducible protein p204)	12788.2	51005.5	16922.1	26905.3
O08759	1	1	58.89	0.010032	0.0221706	6.37907	0.922398	100725	Ubiquitin-protein ligase E3A (EC 2.3.2.26) (HECT-type ubiquitin transferase E3A) (Oncogenic protein-associated protein E6-AP)	40595	28927.9	11124.9	26882.6
Q99LC5	1	1	37.79	0.161601	0.0455179	1.038	0.262646	35330	Electron transfer flavoprotein subunit alpha, mitochondrial (Alpha-ETF)	0	80185.3	0	26728.4
Q80SW1	5	4	290.53	0.0851129	0.0316962	10.0289	0.412894	59997	S-adenosylhomocysteine hydrolase-like protein 1 (IP3R-binding protein released with inositol 1,4,5-trisphosphate) (Putative adenosylhomocysteinase 2) (S-adenosyl-L-homocysteine hydrolase 2) (AdoHcyase 2)	11823.9	67754	383.294	26653.7
Q8JZQ9	9	9	427.36	0.165086	0.0458932	13.1288	0.258247	91712	Eukaryotic translation initiation factor 3 subunit B (eIF3b) (Eukaryotic translation initiation factor 3 subunit 9) (eIF-3-eta) (eIF3 p116)	9579.4	70106.1	0	26561.8
P08775	1	1	108.66	0.0196621	0.0226083	10.731	0.801084	218408	DNA-directed RNA polymerase II subunit RPB1 (RNA polymerase II subunit B1) (EC 2.7.7.6) (DNA-directed RNA polymerase II subunit A) (DNA-directed RNA polymerase III largest subunit)	6979.1	62778.3	9583.01	26446.8
P70372	2	2	97.58	0.18352	0.049372	7.33081	0.237052	36317	ELAV-like protein 1 (Elav-like generic protein) (Hu-antigen R) (HuR) (MelG)	4279.69	73906.2	0	26061.9
Q6ZQ38	2	2	110.97	0.057635	0.0274553	5.55217	0.517495	137955	Cullin-associated NEDD8-dissociated protein 1 (Cullin-associated and neddylation-dissociated protein 1) (p120 CAND1)	17355.2	57459.4	2782.33	25865.7
O54984	2	2	53.91	0.0246777	0.0235255	9.65992	0.747068	39254	ATPase GET3 (EC 3.6.-.-) (Arsenical pump-driving ATPase) (Arsenite-stimulated ATPase) (Guided entry of tail-anchored proteins factor 3, ATPase)	14890.1	57739.1	3871.16	25500.1
Q8R5C5	4	1	240.02	0.00554557	0.0205241	6.0322	0.976694	42369	Beta-centractin (Actin-related protein 1B) (ARP1B)	17758.3	41189.5	16962.4	25303.4
Q6PAC3	1	1	70.2	0.488958	0.103636	4.01082	0.0916288	52050	DDB1- and CUL4-associated factor 13 (WD repeat and SOF domain-containing protein 1)	0	75132.4	0	25044.1
Q8K0C9	2	2	101.12	0.0359382	0.0238637	6.77318	0.648298	42300	GDP-mannose 4,6 dehydratase (EC 4.2.1.47) (GDP-D-mannose dehydratase) (GMD)	7375.69	62812.4	4944.03	25044
Q8BTV2	1	1	61.39	0.075905	0.0299486	3.96602	0.442868	52150	Cleavage and polyadenylation specificity factor subunit 7	35177.9	33102.9	6673.58	24984.8
Q99LC8	1	1	45.47	0.0331131	0.0237889	7.42772	0.670525	34023	Translation initiation factor eIF-2B subunit alpha (eIF-2B GDP-GTP exchange factor subunit alpha)	4901.24	60995.6	8769.13	24888.7
Q3UDE2	7	7	334.18	0.0166726	0.0226083	20.5715	0.836594	74680	Tubulin--tyrosine ligase-like protein 12 (Inactive tubulin--tyrosine ligase-like protein 12)	7523.1	63782.7	2318.23	24541.4
Q61029	2	2	133.01	0.0255684	0.0235433	5.57925	0.738182	50399	Lamina-associated polypeptide 2, isoforms beta/delta/epsilon/gamma (Thymopoietin isoforms beta/delta/epsilon/gamma) (TP beta/delta/epsilon/gamma)	12206.2	52902.7	8034.23	24381
P47754	3	1	137.62	0.0522484	0.0262194	5.53608	0.544654	33118	F-actin-capping protein subunit alpha-2 (CapZ alpha-2)	16752.3	50721.7	3371.58	23615.2
Q9Z2N8	2	2	131.02	0.0152538	0.0226083	16.1865	0.854278	47931	Actin-like protein 6A (53 kDa BRG1-associated factor A) (Actin-related protein Baf53a) (BRG1-associated factor 53A) (BAF53A)	5793.2	60215.4	3745.53	23251.4
Q00519	2	2	107.85	0.0426443	0.0245709	4.97817	0.601127	148578	Xanthine dehydrogenase/oxidase [Includes: Xanthine dehydrogenase (XD) (EC 1.17.1.4); Xanthine oxidase (XO) (EC 1.17.3.2) (Xanthine oxidoreductase) (XOR)]	14096.8	48778.4	6270.03	23048.4
O09131	3	2	115.98	0.0355492	0.0238637	6.13468	0.651269	27708	Glutathione S-transferase omega-1 (GSTO-1) (EC 2.5.1.18) (Glutathione S-transferase omega 1-1) (GSTO 1-1) (Glutathione-dependent dehydroascorbate reductase) (EC 1.8.5.1) (Monomethylarsonic acid reductase) (MMA(V) reductase) (EC 1.20.4.2) (S-(Phenacyl)glutathione reductase) (SPG-R) (p28)	7429.87	55451.8	6194.14	23025.3
Q6PE01	2	2	62.03	0.00688207	0.0205241	14.5396	0.962087	39707	U5 small nuclear ribonucleoprotein 40 kDa protein (U5 snRNP 40 kDa protein) (WD repeat-containing protein 57)	9203.5	48565.9	10470.2	22746.5
P61082	1	1	43.72	0.197011	0.0518278	8.78093	0.223438	21172	NEDD8-conjugating enzyme Ubc12 (EC 2.3.2.34) (NEDD8 carrier protein) (Ubiquitin-conjugating enzyme E2 M)	11474.1	54037.4	0	21837.2
Q91V92	4	4	170.53	0.210447	0.0544463	8.04823	0.211203	120564	ATP-citrate synthase (EC 2.3.3.8) (ATP-citrate (pro-S-)-lyase) (Citrate cleavage enzyme)	15199.3	50021.4	0	21740.3
Q99JX7	1	1	65.14	0.0262279	0.0236194	8.73562	0.731734	70826	Nuclear RNA export factor 1 (Tip-associated protein) (Tip-associating protein) (mRNA export factor TAP)	5049.42	52763.3	6973.78	21595.5
Q8CIG8	2	2	69.34	0.014289	0.0226083	9.30384	0.866574	73318	Protein arginine N-methyltransferase 5 (Prmt5) (EC 2.1.1.320) (Histone-arginine N-methyltransferase PRMT5) (Jak-binding protein 1) (Shk1 kinase-binding protein 1 homolog) (SKB1 homolog)	7365.75	49021.6	7367.39	21251.6
O35226	2	2	84.54	0.0167869	0.0226083	4.69864	0.835193	40906	26S proteasome non-ATPase regulatory subunit 4 (26S proteasome regulatory subunit RPN10) (26S proteasome regulatory subunit S5A) (Multiubiquitin chain-binding protein)	14233	38664.1	9863.08	20920.1
Q9ERN0	1	1	71.41	0.217124	0.0556047	9.168	0.205556	36897	Secretory carrier-associated membrane protein 2 (Secretory carrier membrane protein 2)	15947.4	46690.6	0	20879.3
O70325	1	1	37.05	0.097864	0.0340688	5.58856	0.377457	22785	Phospholipid hydroperoxide glutathione peroxidase (PHGPx) (EC 1.11.1.12) (Glutathione peroxidase 4) (GPx-4) (GSHPx-4)	0	62276.9	0	20759
P24547	4	4	124.93	0.00273339	0.0150393	9.22587	0.997099	56179	Inosine-5'-monophosphate dehydrogenase 2 (IMP dehydrogenase 2) (IMPD 2) (IMPDH 2) (EC 1.1.1.205) (IMPDH-II)	10160	32277.7	18759.7	20399.1
P61971	1	1	58.49	0.00634906	0.0205241	7.78405	0.968162	14640	Nuclear transport factor 2 (NTF-2)	22992.7	20727.6	17111.2	20277.2
Q62188	5	4	225.61	0.0230497	0.0230253	7.50397	0.763848	62296	Dihydropyrimidinase-related protein 3 (DRP-3) (Unc-33-like phosphoprotein 1) (ULIP-1)	16804.4	38323.6	5128.27	20085.4
Q61035	1	1	54.7	0.0257751	0.0235433	4.64951	0.73615	57909	Histidine--tRNA ligase, cytoplasmic (EC 6.1.1.21) (Histidyl-tRNA synthetase) (HisRS)	6842.28	34816.9	17804.9	19821.4
Q8BMK4	1	1	75.02	0.430612	0.0938619	1.45981	0.105255	63711	Cytoskeleton-associated protein 4 (63-kDa cytoskeleton-linking membrane protein) (Climp-63) (p63)	0	57983.2	1262.71	19748.6
E9PVA8	5	4	177.85	0.0121617	0.022375	9.63811	0.894292	295628	eIF-2-alpha kinase activator GCN1 (GCN1 eIF-2-alpha kinase activator homolog) (GCN1-like protein 1) (General control of amino-acid synthesis 1-like protein 1) (Translational activator GCN1)	11047.8	40890.7	7123.25	19687.3
P27612	1	1	41.38	0.0990742	0.0343797	3.95259	0.374402	88591	Phospholipase A-2-activating protein (PLA2P) (PLAP)	10039.3	22551.4	25300.7	19297.1
P00493	1	1	23.38	0.347275	0.078861	4.07947	0.131906	24783	Hypoxanthine-guanine phosphoribosyltransferase (HGPRT) (HGPRTase) (EC 2.4.2.8) (HPRT B)	29664.4	28016.6	0	19227
E9Q5C9	2	2	74.85	0.0252371	0.0235255	12.041	0.741464	73654	Nucleolar and coiled-body phosphoprotein 1 (140 kDa nucleolar phosphoprotein) (Nopp140)	3859.42	47691.5	6057.72	19202.9
Q8R323	1	1	26.54	0.0264605	0.0237176	7.67996	0.729486	41241	Replication factor C subunit 3 (Activator 1 38 kDa subunit) (A1 38 kDa subunit) (Activator 1 subunit 3) (Replication factor C 38 kDa subunit) (RF-C 38 kDa subunit) (RFC38)	6147.15	46828.3	4418.84	19131.4
P40336	1	1	24.89	0.238635	0.0592162	7.0405	0.189041	38204	Vacuolar protein sorting-associated protein 26A (H<beta>58 protein) (H beta 58) (Vesicle protein sorting 26A) (mVPS26)	24147.7	0	32794.4	18980.7
Q9D4H8	1	1	29.94	0.200261	0.0524056	9.31992	0.220365	87448	Cullin-2 (CUL-2)	11374.7	45259.8	0	18878.2
O88712	1	1	35.34	0.0607103	0.0276164	3.33133	0.503196	48171	C-terminal-binding protein 1 (CtBP1) (EC 1.1.1.-)	9710.37	15293.9	31092	18698.7
Q8K298	1	1	84.3	0.00536287	0.0205241	8.92864	0.978509	124201	Anillin	25186.8	22756.1	7769.9	18571
Q9JKX6	2	2	89.33	0.15089	0.0438782	13.1287	0.277065	24254	ADP-sugar pyrophosphatase (EC 3.6.1.13) (8-oxo-dGDP phosphatase) (EC 3.6.1.58) (Nuclear ATP-synthesis protein NUDIX5) (EC 2.7.7.96) (Nucleoside diphosphate-linked moiety X motif 5) (Nudix motif 5)	0	51382.8	3874.53	18419.1
P13439	3	3	115.94	0.0285689	0.0237615	16.486	0.709709	52773	Uridine 5'-monophosphate synthase (UMP synthase) [Includes: Orotate phosphoribosyltransferase (OPRTase) (EC 2.4.2.10); Orotidine 5'-phosphate decarboxylase (EC 4.1.1.23) (OMPdecase)]	2129.37	51902.9	898.377	18310.2
Q9Z1D1	1	1	67.38	0.149927	0.0438782	11.1795	0.278433	35901	Eukaryotic translation initiation factor 3 subunit G (eIF3g) (Eukaryotic translation initiation factor 3 RNA-binding subunit) (eIF-3 RNA-binding subunit) (Eukaryotic translation initiation factor 3 subunit 4) (eIF-3-delta) (eIF3 p42) (eIF3 p44)	2541.21	52292.7	0	18278
P70195	1	1	40.35	0.154441	0.0443479	12.8888	0.272125	30214	Proteasome subunit beta type-7 (EC 3.4.25.1) (Macropain chain Z) (Multicatalytic endopeptidase complex chain Z) (Proteasome subunit Z)	3909.45	50662.7	0	18190.7
Q6P9R2	1	1	78.18	0.194755	0.0517301	8.08736	0.225616	58462	Serine/threonine-protein kinase OSR1 (EC 2.7.11.1) (Oxidative stress-responsive 1 protein)	7343.24	46572.7	0	17972
P60904	1	1	81.84	0.480981	0.10274	2.68299	0.0933024	22885	DnaJ homolog subfamily C member 5 (Cysteine string protein) (CSP) (Cysteine-string protein isoform alpha)	20433.2	29032.8	4422.11	17962.7
Q91WG8	2	2	113.55	0.017939	0.0226083	7.98526	0.821253	80174	Bifunctional UDP-N-acetylglucosamine 2-epimerase/N-acetylmannosamine kinase (UDP-GlcNAc-2-epimerase/ManAc kinase) [Includes: UDP-N-acetylglucosamine 2-epimerase (hydrolyzing) (EC 3.2.1.183) (UDP-GlcNAc-2-epimerase) (Uridine diphosphate-N-acetylglucosamine-2-epimerase); N-acetylmannosamine kinase (EC 2.7.1.60) (ManAc kinase)]	5211.03	36860.1	10652.9	17574.7
Q921M3	4	4	245.64	0.012234	0.022375	14.7692	0.89334	136548	Splicing factor 3B subunit 3 (Pre-mRNA-splicing factor SF3b 130 kDa subunit) (SF3b130) (Spliceosome-associated protein 130) (SAP 130)	6949.01	40269.3	5006.18	17408.2
Q9WUM4	1	1	21.64	0.0463247	0.0252822	4.56864	0.578116	53771	Coronin-1C (Coronin-3)	16346.8	30169.3	5311.56	17275.9
P48722	2	2	70.45	0.0994388	0.0344296	4.28033	0.373491	95178	Heat shock 70 kDa protein 4L (Heat shock 70-related protein APG-1) (Osmotic stress protein 94)	7689.07	42040.5	2049.85	17259.8
Q64737	6	6	367.57	0.00908429	0.0217815	15.4588	0.934764	108633	Trifunctional purine biosynthetic protein adenosine-3 [Includes: Phosphoribosylamine--glycine ligase (EC 6.3.4.13) (Glycinamide ribonucleotide synthetase) (GARS) (Phosphoribosylglycinamide synthetase); Phosphoribosylformylglycinamidine cyclo-ligase (EC 6.3.3.1) (AIR synthase) (AIRS) (Phosphoribosyl-aminoimidazole synthetase); Phosphoribosylglycinamide formyltransferase (EC 2.1.2.2) (5'-phosphorib…	11714.9	35504	4283.86	17167.6
Q8VE37	1	1	27.89	0.276169	0.0663001	4.19771	0.16519	45359	Regulator of chromosome condensation (Chromosome condensation protein 1)	0	40489.2	10716.2	17068.5
P61222	3	3	118.27	0.0496372	0.0260096	4.12487	0.5589	68240	ATP-binding cassette sub-family E member 1 (RNase L inhibitor) (Ribonuclease 4 inhibitor) (RNS4I)	17656.4	26022.6	7352.23	17010.4
Q7TT37	2	2	73.82	0.130524	0.0403816	6.41728	0.308936	151200	Elongator complex protein 1 (ELP1) (IkappaB kinase complex-associated protein) (IKK complex-associated protein)	0	50756.7	247.895	17001.5
Q91WK2	3	3	129.42	0.0247358	0.0235255	6.67735	0.746483	39978	Eukaryotic translation initiation factor 3 subunit H (eIF3h) (Eukaryotic translation initiation factor 3 subunit 3) (eIF-3-gamma) (eIF3 p40 subunit)	5571.79	38301.4	6471.32	16781.5
Q64105	4	4	229.05	0.0169117	0.0226083	22.55	0.833665	28208	Sepiapterin reductase (SPR) (EC 1.1.1.153)	2324.34	45707.3	1896.88	16642.8
P63005	2	2	126.69	0.185431	0.0496769	10.4674	0.235035	47210	Platelet-activating factor acetylhydrolase IB subunit beta (Lissencephaly-1 protein) (LIS-1) (PAF acetylhydrolase 45 kDa subunit) (PAF-AH 45 kDa subunit) (PAF-AH alpha) (PAFAH alpha)	4099.14	45817.8	0	16639
Q9R0E2	1	1	23.72	0.880057	0.169317	1.09123	0.0518372	84112	Procollagen-lysine,2-oxoglutarate 5-dioxygenase 1 (EC 1.14.11.4) (Lysyl hydroxylase 1) (LH1)	6900.63	32236.5	10290.4	16475.8
Q9QWT9	1	1	52.07	0.140003	0.0423228	1.6278	0.293294	74678	Kinesin-like protein KIFC1	0	48166.9	0	16055.6
Q3U821	1	1	30.59	0.0402748	0.0244838	6.23152	0.616967	95402	WD repeat-containing protein 75 (U3 small nucleolar RNA-associated protein 17 homolog)	4296.21	40511.6	2858.68	15888.8
Q91V12	3	3	132.54	0.140108	0.0423228	15.3026	0.293129	42966	Cytosolic acyl coenzyme A thioester hydrolase (EC 3.1.2.2) (Acyl-CoA thioesterase 7) (Brain acyl-CoA hydrolase) (BACH) (CTE-IIa) (CTE-II) (Long chain acyl-CoA thioester hydrolase)	3475.23	44105.9	0	15860.4
P84104	2	1	80.29	0.143062	0.0426774	2.55259	0.288559	19546	Serine/arginine-rich splicing factor 3 (Pre-mRNA-splicing factor SRP20) (Protein X16) (Splicing factor, arginine/serine-rich 3)	3595.79	37654.4	6169.68	15806.6
Q3UW53	1	1	28.72	0.116439	0.0379974	3.01073	0.335312	103440	Protein Niban 1 (Protein FAM129A) (Protein Niban)	3996.83	39301.4	3988.16	15762.1
Q64282	2	2	58.39	0.19847	0.0520078	4.39741	0.222049	54331	Interferon-induced protein with tetratricopeptide repeats 1 (IFIT-1) (Glucocorticoid-attenuated response gene 16 protein) (GARG-16) (Interferon-induced 56 kDa protein) (IFI-56K) (P56)	23554.2	21792.4	1566.61	15637.7
Q4VBE8	1	1	54.05	0.102549	0.035189	4.59823	0.36589	47979	WD repeat-containing protein 18	0	46155.1	0	15385
Q8R2N2	1	1	44.68	0.15835	0.0449703	13.4222	0.266874	77545	U3 small nucleolar RNA-associated protein 4 homolog (Cirhin) (Testis-expressed gene 292 protein)	5442.66	39933.9	0	15125.5
Q99JX4	1	1	69.22	0.0651242	0.028125	22.1474	0.484022	42946	Eukaryotic translation initiation factor 3 subunit M (eIF3m) (PCI domain-containing protein 1)	0	44986	0	14995.3
Q76LS9	1	1	51.74	0.0681506	0.0285052	3.27448	0.47171	51878	Ubiquitin carboxyl-terminal hydrolase MINDY-1 (EC 3.4.19.12) (Deubiquitinating enzyme MINDY-1) (NF-E2 inducible protein) (Protein FAM63A)	4787.56	29052.6	9980.94	14607
Q9DBS1	1	1	24.28	0.934407	0.177812	1.085	0.0505451	44869	Transmembrane protein 43 (Protein LUMA)	472.047	42932.3	0	14468.1
P63082	1	1	28.64	0.0447456	0.0251876	6.82664	0.587763	15798	V-type proton ATPase 16 kDa proteolipid subunit (V-ATPase 16 kDa proteolipid subunit) (PL16) (Vacuolar proton pump 16 kDa proteolipid subunit)	1945.68	37235.1	3063.19	14081.3
P28352	1	1	53.57	0.167196	0.0464124	14.734	0.25565	35867	DNA-(apurinic or apyrimidinic site) endonuclease (EC 3.1.-.-) (APEX nuclease) (APEN) (Apurinic-apyrimidinic endonuclease 1) (AP endonuclease 1) (REF-1) (Redox factor-1) [Cleaved into: DNA-(apurinic or apyrimidinic site) endonuclease, mitochondrial]	8092.84	34124.3	0	14072.4
Q80UM3	6	6	250.36	0.131078	0.0404218	19.0311	0.307978	102208	N-alpha-acetyltransferase 15, NatA auxiliary subunit (N-terminal acetyltransferase 1) (NMDA receptor-regulated protein 1) (Protein tubedown-1)	3439.83	38652.5	0	14030.8
Q9D2R0	1	1	29.27	0.0295247	0.0237615	20.6107	0.70109	75665	Acetoacetyl-CoA synthetase (EC 6.2.1.16)	494.399	35446	5373.22	13771.2
Q9JIX8	2	1	57.4	0.256809	0.0623548	5.39746	0.176801	151028	Apoptotic chromatin condensation inducer in the nucleus (Acinus)	6680.01	34130.4	6.9401	13605.8
P50516	2	2	76.41	0.191132	0.0509906	4.96912	0.229194	68625	V-type proton ATPase catalytic subunit A (V-ATPase subunit A) (EC 7.1.2.2) (V-ATPase 69 kDa subunit) (Vacuolar proton pump subunit alpha)	1979.6	38142.7	0	13374.1
P49312	2	2	59.22	0.181908	0.0492143	8.98852	0.238779	34289	Heterogeneous nuclear ribonucleoprotein A1 (hnRNP A1) (HDP-1) (Helix-destabilizing protein) (Single-strand-binding protein) (Topoisomerase-inhibitor suppressed) (hnRNP core protein A1) [Cleaved into: Heterogeneous nuclear ribonucleoprotein A1, N-terminally processed]	4532.26	35276.7	0	13269.7
Q9CQ71	1	1	25.97	0.0795507	0.0305183	11.3638	0.430496	13689	Replication protein A 14 kDa subunit (RP-A p14) (Replication factor A protein 3) (RF-A protein 3)	0	39324.9	0	13108.3
P62911	1	1	38.32	0.128771	0.0401439	3.1224	0.312001	15964	60S ribosomal protein L32	0	38477	0	12825.7
Q9DB05	2	2	48.63	0.0895534	0.0323499	5.20863	0.399834	33624	Alpha-soluble NSF attachment protein (SNAP-alpha) (N-ethylmaleimide-sensitive factor attachment protein alpha)	7491.78	29609.3	880.16	12660.4
P06745	4	4	292.31	0.150355	0.0438782	18.0663	0.277822	62955	Glucose-6-phosphate isomerase (GPI) (EC 5.3.1.9) (Autocrine motility factor) (AMF) (Neuroleukin) (NLK) (Phosphoglucose isomerase) (PGI) (Phosphohexose isomerase) (PHI)	0	30249.3	7416.09	12555.1
Q60766	1	1	26	0.145427	0.0431147	2.84164	0.284994	47092	Immunity-related GTPase family M protein 1 (EC 3.6.5.-) (Interferon-inducible GTPase 3) (Interferon-inducible protein 1) (LPS-stimulated RAW 264.7 macrophage protein 47) (LRG-47)	0	37503.4	0	12501.1
Q9QY30	1	1	95.13	0.108624	0.0367977	6.39447	0.35188	147739	Bile salt export pump (EC 7.6.2.-) (ATP-binding cassette sub-family B member 11) (Sister of P-glycoprotein)	0	36123.8	0	12041.3
P42225	1	1	40.95	0.101578	0.034981	5.63344	0.368231	87826	Signal transducer and activator of transcription 1	7881.55	27411.1	780.409	12024.4
P31938	1	1	28.15	0.0687976	0.0286173	2.89921	0.46916	43788	Dual specificity mitogen-activated protein kinase kinase 1 (MAP kinase kinase 1) (MAPKK 1) (EC 2.7.12.2) (ERK activator kinase 1) (MAPK/ERK kinase 1) (MEK 1)	5487.31	20678.6	9723.41	11963.1
Q501J6	8	2	352.9	0.0165309	0.0226083	23.938	0.838337	72981	Probable ATP-dependent RNA helicase DDX17 (EC 3.6.4.13) (DEAD box protein 17)	11506.8	22052.8	1056.85	11538.8
P97452	1	1	21.05	0.103224	0.0353574	4.69642	0.36428	83235	Ribosome biogenesis protein BOP1 (Block of proliferation 1 protein)	0	33680.6	0	11226.9
Q9DAW9	1	1	41.89	0.2169	0.0556047	5.16999	0.20574	36577	Calponin-3 (Calponin, acidic isoform)	4085.74	29556	0	11213.9
Q9D0M1	2	2	56.7	0.194992	0.0517301	10.1907	0.225386	39692	Phosphoribosyl pyrophosphate synthase-associated protein 1 (PRPP synthase-associated protein 1) (39 kDa phosphoribosypyrophosphate synthase-associated protein) (PAP39)	9533.16	23928.3	0	11153.8
P70202	2	2	74.14	0.162711	0.0455686	3.00073	0.26123	25647	Latexin (Endogenous carboxypeptidase inhibitor) (ECI) (Tissue carboxypeptidase inhibitor) (TCI)	7866.35	23007.1	1988.11	10953.9
Q9WVE8	1	1	32.08	0.427626	0.0934234	1.11494	0.106047	56140	Protein kinase C and casein kinase substrate in neurons protein 2 (Syndapin-2) (Syndapin-II) (SdpII)	0	0	32292.4	10764.1
Q8CJ26	1	1	23.12	0.27366	0.06578	3.42612	0.16662	24996	Death domain-containing membrane protein NRADD (Neurotrophin receptor homolog-2) (NRH2) (Neurotrophin receptor-alike death domain protein)	7234.65	23891.8	0	10375.5
Q9Z0N1	4	4	141.38	0.0381554	0.0240931	11.3163	0.631882	51603	Eukaryotic translation initiation factor 2 subunit 3, X-linked (EC 3.6.5.3) (Eukaryotic translation initiation factor 2 subunit gamma, X-linked) (eIF-2-gamma X)	7928.92	22234	822.65	10328.5
O08582	1	1	76.73	0.0701117	0.0290466	17.1321	0.464064	72939	GTP-binding protein 1 (G-protein 1) (GP-1) (GP1)	0	30363.8	0	10121.3
Q6P542	3	2	101.03	0.172984	0.0473341	10.3886	0.248762	95343	ATP-binding cassette sub-family F member 1	3725.1	25724.4	0	9816.52
Q9CQC8	1	1	19.47	0.177997	0.0484983	15.1544	0.243063	35215	Maspardin (Acid cluster protein 33) (Spastic paraplegia 21 autosomal recessive Mast syndrome protein homolog)	12384	0	16588.1	9657.37
Q3V1G4	1	1	68.24	0.216465	0.0555845	8.19981	0.2061	84193	Olfactomedin-like protein 2B (Photomedin-2)	0	13672.5	14848.6	9507.03
Q99LE6	3	2	119.36	0.110995	0.0371566	3.77152	0.346689	72306	ATP-binding cassette sub-family F member 2	0	28248	0	9415.99
Q61210	1	1	31.77	0.162731	0.0455686	4.5107	0.261205	103368	Rho guanine nucleotide exchange factor 1 (Lbc's second cousin) (Lymphoid blast crisis-like 2)	27752.4	406.128	0	9386.17
Q61655	6	6	314.76	0.139538	0.0422838	23.0183	0.294026	54355	ATP-dependent RNA helicase DDX19A (EC 3.6.4.13) (DEAD box RNA helicase DEAD5) (mDEAD5) (DEAD box protein 19A) (Eukaryotic translation initiation factor 4A-related sequence 1)	0	20991.5	6780.32	9257.28
Q8BY71	1	1	19.72	0.0804515	0.0307409	10.0145	0.427545	49589	Histone acetyltransferase type B catalytic subunit (EC 2.3.1.48) (Histone acetyltransferase 1)	0	27618.7	0	9206.22
Q8C6G8	2	2	64.05	0.0330448	0.0237889	8.07104	0.671081	71468	WD repeat-containing protein 26	1101.39	21320.2	4208.68	8876.75
P55258	3	1	145.04	0.00830064	0.0206779	4.63863	0.944787	23824	Ras-related protein Rab-8A (Oncogene c-mel)	4896.31	13765.4	7839.84	8833.86
Q9CXW3	1	1	53.44	0.32447	0.0749383	4.67184	0.141249	26608	Calcyclin-binding protein (CacyBP) (Siah-interacting protein)	12830.8	13437.7	0	8756.17
Q8BHN3	1	1	40.12	0.360684	0.0811562	1.93928	0.126888	107300	Neutral alpha-glucosidase AB (EC 3.2.1.207) (Alpha-glucosidase 2) (Glucosidase II subunit alpha)	19584.2	6561.98	0	8715.4
Q9WUA2	3	3	95.74	0.0100556	0.0221706	13.7915	0.922087	66340	Phenylalanine--tRNA ligase beta subunit (EC 6.1.1.20) (Phenylalanyl-tRNA synthetase beta subunit) (PheRS)	8680.32	15320.5	2055.66	8685.49
P31324	2	2	97.25	0.042188	0.0245709	17.7486	0.604112	46537	cAMP-dependent protein kinase type II-beta regulatory subunit	1080.42	24813.2	150.46	8681.36
P03975	1	1	19.1	0.514001	0.108298	2.23696	0.0867136	63221	IgE-binding protein	0	25903.1	0	8634.35
Q9CZ04	1	1	102.76	0.168737	0.0466307	15.4719	0.253783	30377	COP9 signalosome complex subunit 7a (SGN7a) (Signalosome subunit 7a) (JAB1-containing signalosome subunit 7a)	10192.7	15500.8	0	8564.51
Q6PAR5	1	1	44.98	0.791874	0.154679	3.38625	0.055662	163783	GTPase-activating protein and VPS9 domain-containing protein 1 (GAPex-5) (Rab5-activating protein 6)	0	24763.7	760.042	8507.91
P26516	3	3	160.98	0.0232874	0.0230253	11.9116	0.761354	36574	26S proteasome non-ATPase regulatory subunit 7 (26S proteasome regulatory subunit RPN8) (26S proteasome regulatory subunit S12) (Mov34 protein) (Proteasome subunit p40)	3219.79	19550.3	940.003	7903.36
Q9Z1T1	1	1	44.99	0.00138581	0.0093618	18.7937	0.999846	123291	AP-3 complex subunit beta-1 (Adaptor protein complex AP-3 subunit beta-1) (Adaptor-related protein complex 3 subunit beta-1) (Beta-3A-adaptin) (Clathrin assembly protein complex 3 beta-1 large chain)	6812.7	11132.7	5260.97	7735.47
P47713	2	2	52.48	0.159813	0.045262	8.11168	0.264955	85681	Cytosolic phospholipase A2 (cPLA2) (Phospholipase A2 group IVA) [Includes: Phospholipase A2 (EC 3.1.1.4) (Phosphatidylcholine 2-acylhydrolase); Lysophospholipase (EC 3.1.1.5)]	3678.76	18337.4	3.1421	7339.76
Q6A4J8	1	1	23.08	0.150427	0.0438782	7.85073	0.27772	129477	Ubiquitin carboxyl-terminal hydrolase 7 (EC 3.4.19.12) (Deubiquitinating enzyme 7) (Herpesvirus-associated ubiquitin-specific protease) (mHAUSP) (Ubiquitin thioesterase 7) (Ubiquitin-specific-processing protease 7)	0	20380	787.062	7055.67
Q9WV70	1	1	110.95	0.498063	0.105449	4.59686	0.0897838	86226	Nucleolar complex protein 2 homolog (Protein NOC2 homolog) (NOC2-like protein) (Novel INHAT repressor)	0	20039.5	0	6679.84
Q5SUR0	2	2	129.02	0.0991154	0.0343797	27.4273	0.374299	146248	Phosphoribosylformylglycinamidine synthase (FGAM synthase) (FGAMS) (EC 6.3.5.3) (Formylglycinamide ribonucleotide amidotransferase) (FGAR amidotransferase) (FGAR-AT) (Formylglycinamide ribotide amidotransferase)	832.841	19133.3	0	6655.37
Q8BMA6	1	1	41.29	0.0834475	0.0315091	11.992	0.418012	71044	Signal recognition particle subunit SRP68 (SRP68) (Signal recognition particle 68 kDa protein)	17.5285	18956.3	0	6324.62
Q60967	1	1	26.51	0.0632021	0.028125	22.7036	0.492186	71547	Bifunctional 3'-phosphoadenosine 5'-phosphosulfate synthase 1 (PAPS synthase 1) (PAPSS 1) (Sulfurylase kinase 1) (SK 1) (SK1) [Includes: Sulfate adenylyltransferase (EC 2.7.7.4) (ATP-sulfurylase) (Sulfate adenylate transferase) (SAT); Adenylyl-sulfate kinase (EC 2.7.1.25) (3'-phosphoadenosine-5'-phosphosulfate synthase) (APS kinase) (Adenosine-5'-phosphosulfate 3'-phosphotransferase) (Adenylylsul…	0	18935.8	0	6311.95
Q91YH5	1	1	23.13	0.370085	0.0829305	1.95347	0.123559	60993	Atlastin-3 (EC 3.6.5.-)	7277.23	11636.2	0	6304.46
Q8CG48	1	1	57.52	0.186108	0.0497889	12.8429	0.234327	134669	Structural maintenance of chromosomes protein 2 (SMC protein 2) (SMC-2) (Chromosome-associated protein E) (FGF-inducible protein 16) (XCAP-E homolog)	10448.8	7894.49	0	6114.44
Q9CX56	2	2	83.97	0.0392781	0.0240931	13.2278	0.62389	40190	26S proteasome non-ATPase regulatory subunit 8 (26S proteasome regulatory subunit RPN12) (26S proteasome regulatory subunit S14)	456.379	7538.69	10056.6	6017.23
P25976	2	2	57.19	0.104342	0.0356129	7.73274	0.361646	89795	Nucleolar transcription factor 1 (Upstream-binding factor 1) (UBF-1)	0	17363.8	0	5787.94
Q8BHB4	1	1	56.43	0.0827	0.0313503	8.65585	0.420351	106849	WD repeat-containing protein 3	0	16238.2	0	5412.72
Q9JMA1	1	1	78.55	0.158484	0.0449703	13.8383	0.266697	56422	Ubiquitin carboxyl-terminal hydrolase 14 (EC 3.4.19.12) (Deubiquitinating enzyme 14) (Ubiquitin thioesterase 14) (Ubiquitin-specific-processing protease 14)	2804.3	13168.7	0	5324.32
Q8VEE0	1	1	43.82	0.793429	0.154825	8.72935	0.0555748	25156	Ribulose-phosphate 3-epimerase (EC 5.1.3.1) (Ribulose-5-phosphate-epimerase)	8603.29	7348.93	0	5317.41
O88456	2	2	51.34	0.209075	0.0542679	7.4053	0.212398	28559	Calpain small subunit 1 (CSS1) (Calcium-activated neutral proteinase small subunit) (CANP small subunit) (Calcium-dependent protease small subunit) (CDPS) (Calcium-dependent protease small subunit 1) (Calpain regulatory subunit)	6864.94	8285.99	0	5050.31
Q61686	1	1	25.99	0.142319	0.0426695	19.4628	0.289694	22343	Chromobox protein homolog 5 (Heterochromatin protein 1 homolog alpha) (HP1 alpha)	2230.68	12884.6	0	5038.41
Q9CPU0	1	1	26.77	0.617235	0.125953	2.46935	0.0709211	20967	Lactoylglutathione lyase (EC 4.4.1.5) (Aldoketomutase) (Glyoxalase I) (Glx I) (Ketone-aldehyde mutase) (Methylglyoxalase) (S-D-lactoylglutathione methylglyoxal lyase)	6176.01	0	8616.95	4930.99
Q3UM45	1	1	122.52	0.0747373	0.0297128	16.3602	0.446982	41380	Protein phosphatase 1 regulatory subunit 7 (Protein phosphatase 1 regulatory subunit 22)	0	14776.2	0	4925.41
P47199	2	2	59.97	0.0581121	0.0274553	29.6056	0.515223	35531	Quinone oxidoreductase (EC 1.6.5.5) (NADPH:quinone reductase) (Zeta-crystallin)	13850	0	0	4616.66
Q9R002	1	1	30.93	0.0748177	0.0297128	12.2902	0.446696	50720	Interferon-activable protein 202 (Ifi-202) (Interferon-inducible protein p202) (Lupus susceptibility protein p202)	13710.9	0	0	4570.31
Q8K4B0	1	1	50.54	0.0563828	0.0272422	28.2514	0.523558	81432	Metastasis-associated protein MTA1	0	0	13109.6	4369.86
P37913	2	2	66.34	0.0635656	0.028125	23.4088	0.490621	103024	DNA ligase 1 (EC 6.5.1.1) (DNA ligase I) (Polydeoxyribonucleotide synthase [ATP] 1)	0	12110.7	0	4036.9
O08788	1	1	38.36	0.143631	0.0427143	19.6708	0.287694	142272	Dynactin subunit 1 (150 kDa dynein-associated polypeptide) (DAP-150) (DP-150) (p150-glued)	5015.58	6292.82	0	3769.47
Q9CSH3	3	2	115.94	0.146613	0.0433325	23.7212	0.283236	109739	Exosome complex exonuclease RRP44 (EC 3.1.13.-) (EC 3.1.26.-) (Protein DIS3 homolog) (Ribosomal RNA-processing protein 44)	5852.36	4586.51	0	3479.62
P70398	1	1	65.41	0.067684	0.0284784	16.5678	0.473567	294061	Probable ubiquitin carboxyl-terminal hydrolase FAF-X (EC 3.4.19.12) (Deubiquitinating enzyme FAF-X) (Fat facets homolog) (Fat facets protein-related, X-linked) (Ubiquitin carboxyl-terminal hydrolase FAM) (Ubiquitin thioesterase FAF-X) (Ubiquitin-specific protease 9, X chromosome) (Ubiquitin-specific-processing protease FAF-X)	0	10011	0	3336.99
Q91YR7	1	1	40.94	0.179192	0.0487472	10.0887	0.24174	107453	Pre-mRNA-processing factor 6 (PRP6 homolog) (U5 snRNP-associated 102 kDa protein) (U5-102 kDa protein)	0	5784.81	3935.21	3240.01
Q9WUM3	2	2	133.6	0.0610766	0.0276309	67.8351	0.501546	54505	Coronin-1B (Coronin-2)	248.994	8903.36	0	3050.78
Q9CXK8	1	1	56.75	0.052215	0.0262194	35.0103	0.544831	20609	60S ribosome subunit biogenesis protein NIP7 homolog (Nucleolar pre-rRNA processing protein NIP7) (PEachy) (kDa93)	0	8755.39	0	2918.46
Q99M31	1	1	65.04	0.0744892	0.0297128	15.2431	0.447866	55300	Heat shock 70 kDa protein 14 (NST-1) (hsr.1)	0	7459.97	0	2486.66
O54950	2	2	81.22	0.167993	0.0464991	11.4776	0.254681	37668	5'-AMP-activated protein kinase subunit gamma-1 (AMPK gamma1) (AMPK subunit gamma-1) (AMPKg)	2439.98	0	4703.17	2381.05
O09044	1	1	28.86	0.0393143	0.0240931	20.58	0.623636	23531	Synaptosomal-associated protein 23 (SNAP-23) (Syndet) (Vesicle-membrane fusion protein SNAP-23)	51.8931	1250.93	5810.57	2371.13
O70326	1	1	41.34	0.926782	0.176712	1.85655	0.0506798	21210	Gremlin-1 (Cysteine knot superfamily 1, BMP antagonist 1) (Down-regulated in Mos-transformed cells protein)	5822.68	150.341	499.827	2157.61
Q9D1M4	1	1	21.25	0.0589362	0.0275034	20.7746	0.511345	19903	Eukaryotic translation elongation factor 1 epsilon-1 (Elongation factor p18) (Multisynthase complex auxiliary component p18)	0	5851.61	0	1950.54
Q91XI1	1	1	60.18	0.0324556	0.0237615	91.2369	0.675922	72401	tRNA-dihydrouridine(47) synthase [NAD(P)(+)]-like (EC 1.3.1.-) (tRNA-dihydrouridine synthase 3-like)	4.48365	0	3639.01	1214.5
Q9D1R9	1	1	30.38	0.0999319	0.0344759	10.3095	0.372266	13513	60S ribosomal protein L34	634.777	2369	48.7628	1017.51
Q3U827	1	1	21.66	0.0497946	0.0260096	33.2787	0.55802	69038	E3 ubiquitin-protein ligase RNF180 (EC 2.3.2.27) (RING finger protein 180) (RING-type E3 ubiquitin transferase RNF180)	0	2603.48	0	867.825
Q6P8X1	1	1	31.59	0.00972007	0.0221706	667.145	0.926488	46905	Sorting nexin-6 [Cleaved into: Sorting nexin-6, N-terminally processed]	0	163.615	0	54.5383
Q7TNC4	1	1	71.9	0.00451385	0.0192407	4936.98	0.98619	46954	Putative RNA-binding protein Luc7-like 2 (CGI-74 homolog)	0	95.3798	0	31.7933
