# Supplementary material for: Extracellular vesicles containing MFGE8 from colorectal cancer facilitate macrophage efferocytosis
Source: Cell Commun Signal. 2024 May 27;22:295. doi: 10.1186/s12964-024-01669-9 (PMC11131254; doi:10.1186/s12964-024-01669-9)
Supplement: Supplementary file 3 — Supplementary Material 3 - CRC patients MFGE8 [file 12964_2024_1669_MOESM3_ESM.xlsx]

## Sheet: Sheet1
Sample	Description	FPKM
TCGA-G4-6299-01A	69 years, male, white, stae:ilice, alive, 2268 days	90.0
TCGA-F5-6464-01A	77 years, female, white, sageiit dead, 303 days	56.9
TCGA-D5-6534-01A	62 years, female, white, stage:ia, alive, 1316 days	55.9
TCGA-WS-AB45-01A	female, black or african american, stage:ia, alive, 2130 days	51.4
TCGA-AG-3883-01A	69 years, male, stage:i, alive, 31 days	51.3
TCGA-AA-3812-01A	82 years, female, stageiia alive, 1066 days	50.3
TCGA-A6 -6654-01A	65 years, female, white, sage:lib alive, 726 days	50.2
TCGA-AA- 3514-01A	81 years, female, stage:i, aliv, 31 days	48.1
TCGA-AG-3881-01A	83 years, female, stageiia alive, 579 days	47.8
TCGA-AZ-4308-01A	47 years, female, white, stageii alive, 3324 days	45.2
TCGA-F4-6704-01A	60 years, male, american indian or alaska native, stage:iice, alive, 47 days	43.8
TCGA-EI-7004-01A	37 years, female, white, alive, 257 days	43.0
TCGA-AA-3870-01A	71 years, female, stage:iv, alive, 912 days	41.2
TCGA-A6-A566-01A	55 years, female, black or african american, sage:ibt dead, 758 days	41.1
TCGA-F4-6569-01A	60 years, male, white, stage:i, aliv, 1087 days	40.6
TCGA-AF- 3400-01A	54 years, male, white, stage:ia alive, 1049 days	40.2
TCGA-AY 4070-01A	51 years, female, black or african american, stage:ilie, dead, 496 days	40.0
TCGA-AZ-6607- -01A	69 years, male, white, stage:iv, dead, 97 days	39.8
TCGA-AF-2687-01A	57 years, male, white, sageilie alive, 1427 days	36.9
TCGA-A6-5662-01A	46 years, male, white, stage:iva, alive, 718 days	36.7
TCGA-A6- 6651-01A	55 years, female, white, sage:ilb alive, 662 days	36.5
TCGA-AG-3728-01A	73 years, male, stage:iib, alive, 912 days	36.5
TCGA-AG-3901-01A	67 years, female, stage:i, alive, 761 days	36.0
TCGA-AA-3715-01A	77 years, male, stage:i, dead, 579 days	35.8
TCGA-AY-6196-01A	47 years, male, white, stageii, alive, 6 days	35.4
TCGA-CM-6162-01A	48 years, female, white, stageiib alive, 365 days	33.8
TCGA-F5-6702-01A	71 years, male, white, stage:iva, alive, 869 days	32.6
TCGA-A6-2671-01A	85 years, male, white, stage:iv, dead, 1331 days	32.0
TCGA-AF-2690-01A	77 years, fermale, white, stageiie dead, 524 days	31.9
TCGA-G4-6314-01A	76 years, female, white, stage:iv, alive, 1093 days	31.8
TCGA-A6 2685-01A	48 years, female, black or african american, stageiia, alive, 1133 days	31.7
TCGA-CK-6748-01A	45 years, female, white, stage:iv, alive, 61 days	30.3
TCGA-CM-6679-01A	58 years, male, white, stage:ia, alive, 306 days	29.9
TCGA-CM-5860-01A	44 years, male, white, stage:iia alive, 974 days	29.7
TCGA-G4-6302-01A	90 years, female, white, stage:ia, dead, 2047 days	29.5
TCGA-A6-6142-01A	56 years, female, white, stage:iva, alive, 763 days	29.4
TCGA-AD-6901-01A	78 years, male, white, dead, 682 days	29.3
TCGA-D5-6928-01A	80 years, male, white, stage:iia, alive, 354 days	28.8
TCGA-AG-4001-01A	74 years, female, stage:ia, alive, 1096 days	28.4
TCGA-AG-3878-01A	64 years, male, stage:i, alive, 30 days	28.0
TCGA-AA-A004-01A	76 years, male, stage:ia, alive, 424 days	27.9
TCGA-AZ-6605-01A	78 years, male, white, sageiib dead, 159 days	27.1
TCGA-D5-6923-01A	57 years, male, white, stage:i, alive, 378 days	26.8
TCGA-AG-3727-01A	78 years, female, stage:iii, alive, 30 days	26.3
TCGA-AG-A00H-01A	75 years, male, stage:ia, alive, 790 days	26.3
TCGA-AA-A01K-01A	74 years, female, stage:iii, alive, 943 days	26.0
TCGA-F4-6461-01A	41 years, female, white, stageiit dead, 338 days	26.0
TCGA-F4-6805-01A	58 years, female, white, stage:ia, alive, 1047 days	25.9
TCGA-F4-6703-01A	64 years, male, white, stage:ia, alive, 1456 days	25.8
TCGA-A6-3810-01A	63 years, male, white, stage.:ia, alive, 111 days	25.7
TCGA-F5-6812-01A	67 years, male, white, stageiia, alive, 110 days	25.3
TCGA-AG-3609-01A	65 years, female, stageilie alive, 608 days	25.3
TCGA-F5-6811-01A	72 years, female, white, stage:ia alive, 979 days	25.2
TCGA-CM-5863-01A	60 years, female, white, sage:n alive, 457 days	25.2
TCGA-AA-A01C-01A	75 years, male, stageila alive, 457 days	24.8
TCGA-AZ- 4615-01A	84 years, male, white, stageiiib alive, 1002 days	24.8
TCGA-CM-6167-01A	57 years, female, black or african american, stage:ilice, alive, 456 days	24.2
TCGA-A6-2675-01A	78 years, male, white, stage:iia, alive, 1321 days	24.2
TCGA-F4-6855-01A	70 years, female, white, stage:iia, alive, 1442 days	23.7
TCGA-F5-6864-01A	74 years, female, white, saeilib alive, 379 days	23.5
TCGA-A6-2681-01A	73 years, female, white, stage:ia. alive, 1387 days	23.4
TCGA-AH-6643-01A	50 years, male, white, stageilie dead, 1314 days	23.2
TCGA-A6-2674-01A	72 years, male, white, stage:iv, alive, 1331 days	23.0
TCGA-AG-3882-01A	66 years, female, stage:i, alive, 608 days	22.9
TCGA-D5-6926-01A	65 years, male, white, stageit alive, 275 days	22.8
TCGA-AZ-6600-01A	64 years, male, black or african american, stage:iv, dead, 368 days	22.8
TCGA-A6-3808-01A	73 years, male, white, stageiia, alive, 1014 days	22.7
TCGA-A6-5657-01A	65 years, male, black or african american, stae:iib, alive, 962 days	22.6
TCGA-A6-5664-01A	80 years, male, black or african american, staei:lie aliv, 672 days	22.6
TCGA-DC-6156-01A	62 years, male, white, stage:iva, alive, 943 days	22.5
TCGA-AZ-5403-01A	43 years, male, white, stge:it, dead, 1910 days	22.2
TCGA-AG-3726-01A	63 years, female, stage:i, alive, 243 days	22.2
TCGA-A6-2682-01A	70 years, male, white, stage:iv, dead, 424 days	22.1
TCGA-DT-5265-01A	51 years, male, asian, stage:iiy alive, 384 days	22.1
TCGA-G4-6311-01A	80 years, male, white, stgeii, alive, 1199 days	22.1
TCGA-CM-5349-01A	68 years, female, white, stage:ia, alive, 915 days	22.0
TCGA-CM-5344-01A	39 years, female, white, stageiib, alive, 670 days	21.9
TCGA-G4-6297-01A	55 years, female, white, stage:i, alive, 2506 days	21.8
TCGA-F4-6459-01A	61 years, female, white, sageiib dead, 262 days	21.8
TCGA-AA-3867-01A	74 years, male, stage:iv, alive, 731 days	21.8
TCGA-CK-4948-01 B	45 years, female, white, stage:ii aliv, 4502 days	21.5
TCGA-F4-6570-01A	78 years, female. white, stage:ia, dead, 188 days	21.2
TCGA-CM-6168-01A	84 years, female, black or african american, stage:iia alive, 395 days	21.1
TCGA-AA-3966-01A	89 years, female, stage:lia, alive, 61 days	21.1
TCGA-CM-6169-01A	67 years, male, black or african american, stage:iia, alive, 396 days	21.0
TCGA-A6-2679-01A	73 years, female, white, stage:i, alive, 1366 days	20.9
TCGA-DM-A285-01A	71 years, female, white, stage:iv, dead, 179 days	20.8
TCGA-CM-5348-01A	72 years, male, white, stage:iib, alive, 699 days	20.7
TCGA-AA-A02R-01A	84 years, female, stage:lia, dead, 670 days	20.7
TCGA-AA-3833-01A	63 years, female, stage:iia, alive, 485 days	20.3
TCGA-AZ-4323-01A	37 years, male, white, stage:iv, dead, 43 days	20.3
TCGA-D5- 6529-01A	69 years, male, white, stage:iia, alive, 614 days	20.2
TCGA-AG-4008-01A	63 years, male, stage:ia, alive, 518 days	20.1
TCGA-AF-A56K-01A	56 years, male, black or african american, stage:iia, alive, 2635 days	20.0
TCGA-CA-6717-01A	57 years, male, asian, stage:iia alive, 388 days	19.9
TCGA-F4-6463-01A	51 years, male, white, stage:ia, alive, 1087 days	19.8
TCGA-D5-5539-01A	60 years, male, white, stageit alive, 596 days	19.7
TCGA-A6-4107-01A	57 years, female, white, stage:ib alive, 987 days	19.7
TCGA-AD-6899-01A	84 years, male, white, sageice dead, 176 days	19.6
TCGA-AA-A00O-01A	83 years, female, stageiie alive, 822 days	19.3
TCGA-AA-3554-01A	62 years, female, stge:lia, alive, 546 days	19.1
TCGA-F4-6807-01A	51 years, female, white, stageiie alive, 1309 days	19.0
TCGA-D5-6922-01A	76 years, male, white, stgeiia, alive, 308 days	19.0
TCGA-CA-6719-01A	77 years, male, asian, stage:ia, alive, 435 days	18.9
TCGA-AG-A023-01A	62 years, female, stage:iv, dead, 1581 days	18.9
TCGA-AA-A01P-01A	80 years, female, stage:iliz dead, 1158 days	18.6
TCGA-D5-6930-01A	67 years, male, white, stage:iia, alive, 406 days	18.5
TCGA-DC-6158-01A	70 years, male, white, stage:i, dead, 334 days	18.3
TCGA-F4-6460-01A	51 years, female, white, stageii, dead, 972 days	18.3
TCGA-G4-6627-01A	84 years, male, white, stage:ia, alive, 2275 days	18.3
TCGA-AM-5821-01A	68 years, female, white, stage:ia, alive, 28 days	18.2
TCGA-AA-A0ON-01A	75 years, male, stage:ib, dead, 122 days	18.2
TCGA-CM-5868-01A	59 years, female. white, stage:iva, alive, 518 days	18.0
TCGA-EI-6885-01A	57 years, female, white, stage:in alive, 415 days	17.9
TCGA-AH-6549-01A	66 years, male, white, alive, 532 days	17.9
TCGA-D5-6932-01A	69 years, male, white, stage:ia, alive, 346 days	17.8
TCGA-CI-6624-01C	53 years, female, white, stage:i, alive, 1466 days	17.7
TCGA-CM-4747-01A	47 years, male, white, stage:iva, alive, 761 days	17.5
TCGA-A6-A565-01A	34 years, female, black or african american, stae:lie dead, 494 days	17.5
TCGA-D5-6541-01A	49 years, male, white, stage:iia, alive, 474 days	17.4
TCGA-F5-6465-01A	64 years, female, white, stage:iia, alive., 1506 days	17.3
TCGA-AA-3520-01A	86 years, female, stage:i, alive, 731 days	17.2
TCGA-A6-5660-01A	73 years, male, black or africn american, stgeiiie alive, 888 days	17.2
TCGA-AD-6890-01A	65 years, male, white, alive, 746 days	17.2
TCGA-SS-A7HO-01A	44 years, female, black or arican american, stage:ib, alive, 1829 days	17.2
TCGA-DM-A28A-01A	78 years, male, white, sagaeiicv dead, 805 days	16.9
TCGA-AG 4022-01A	59 years, female, stage:it alive, 1400 days	16.8
TCGA-AA-3841-01A	66 years, male, stage:lia, alive, 1124 days	16.7
TCGA-D5-5537-01A	83 years, male, white, dead, 1381 days	16.6
TCGA-AA-3837-01A	67 years, male, stageia, alive, 1186 days	16.6
TCGA-AA-3489-01AI	75 years, male, stageii, dead, 214 days	16.6
TCGA-AA-3556-01A	78 years, male, stage:i, alive, 700 days	16.6
TCGA-A6-6649-01A	66 years, male, white, stageiib alive, 735 days	16.5
TCGA-AG-4005-01AI	64 years, male, stage:iv, alive, 427 days	16.4
TCGA-AZ-6603-01A	77 years, female, white, dead, 899 days	16.4
TCGA-AG-4007-01A	87 years, male, stage:iv, alive, 31 days	16.4
TCGA-CM-5341-01A	82 years, female, white, stage:ia alive, 884 days	16.3
TCGA-F4-6809-01A	52 years, female, white, stage:iva, dead, 403 days	16.3
TCGA-CK-4951-01AI	79 years, female, white, stage:iia, dead, 2134 days	16.2
TCGA-AA-3860-01A	53 years, female, stage:iib alive, 945 days	16.2
TCGA-AA-3950-01A	79 years, female, stageiia, alive, 730 days	16.1
TCGA-DM-A0XD-01A	65 years, male, white, stage:iia, dead, 743 days	16.1
TCGA-AA-A01D-01A	47 years, female, stagelice dead, 334 days	16.0
TCGA-AG-3575-01A	51 years, male, stage:ii, alive, 365 days	16.0
TCGA-D5-6536-01A	73 years, male, white, stage:ia, alive, 543 days	15.9
TCGA-AG-4021-01A	84 years, female, stage:iv, dead, 121 days	15.9
TCGA-D5-6531-01A	75 years, male, white, stageiia, alive, 540 days	15.9
T CGA-D5-6929-01A	49 years, female, white, stage:iv, alive, 408 days	15.9
TCGA-AA-3506-01A	77 years, male, stage:i, alive, 1765 days	15.9
TCGA-A6-2680-01A	72 years, female, black or african american, stage:i, alive, 1068 days	15.8
TCGA-D5-5538-01A	60 years, female, white, sage:i, dead, 1661 days	15.7
TCGA-G4-6310-01A	69 years, male, white, sage:iib alive, 1935 days	15.6
TCGA-EI-7002-01A	58 years, male, white, stage:iv, alive, 364 days	15.5
TCGA-CK-5916-01A	71 years, female, white, stage:, dead, 643 days	15.5
TCGA-AG-3999-01A	61 years, female, sageile alive, 853 days	15.5
TCGA-AD-6895-01A	84 years, male, white, stage:ili, alive, 763 days	15.5
TCGA-AU-37 79-01A	80 years, female, white, stage:ia. alive, 441 days	15.5
TCGA-AA-3672-01A	90 years, female, stage:ii alive, 28 days	15.4
TCGA-AA-3930-01A	66 years, male, stage:iv, dead, 61 days	15.4
T CGA-AF-3913-01A	60 years, male, black or african american, stage:iv, dead, 316 days	15.3
TCGA-F5-6863-01A	71 years, female, white, saeit dead, 361 days	15.3
TCGA-AG-3898-01A	61 years, male, stage:iia, alive, 1461 days	15.2
TCGA-AG-3893-01A	74 years, male, stage:li, alive, 1065 days	15.1
TCGA-AG-3890-01A	62 years, male, stage:i, alive, 518 days	15.0
TCGA-A6-2686-01A	81 years, female, white, stage:iia, dead, 1126 days	15.0
TCGA-AZ-4616-01A	82 years, female, white, stage:iv, dead, 156 days	14.9
TCGA-CK-6751-01A	88 years, female, white, stage:i, alive, 3780 days	14.9
TCGA-DC-6681-01A	70 years, female, white, stage:iva, alive, 790 days	14.9
TCGA-G4-6298-01A	90 years, male, black or african american, sageiib, dead, 715 days	14.9
TCGA-CM-6680-01A	78 years, female, white, sagaeib, alive, 366 days	14.7
TCGA-QG-A5Z1-01A	71 years, male, black or african american, stae:ilib, dead, 256 days	14.7
TCGA-AA-A00J-01A	80 years, male, stage:ib alive, 549 days	14.7
TCGA-CM-4750-01A	34 years, female, white, stageiia aliv, 244 days	14.7
TCGA-CA-5797-01A	56 years, male, asian, stageiia, alive, 383 days	14.6
TCGA-AA-3986-01A	73 years, male, stage:i, alive, 580 days	14.6
TCGA-AA-3496-01A	83 years, female, stage:i aliv, 31 days	14.6
TCGA-CM-4752-01A	58 years, male, black or african american, stage:ia, alive, 396 days	14.5
TCGA-NH-A6GC-01A	66 years, female, black or african american, stage:ivb, alive, 389 days	14.4
TCGA-AF-4110-01A	77 years, male, white, stage:iva, alive, 912 days	14.4
TCGA-CM-6674-01A	39 years, male, white, stageiia alive, 394 days	14.3
TCGA-D5-6924-01A	68 years, male, white, stage:ia, alive, 435 days	14.3
TCGA-AA-3562-01A	82 years, male, stage:iic, alive, 608 days	14.2
TCGA-AA-3866-01A	78 years, female, stage:i, alive, 518 days	14.1
TCGA-DC-5869-01A	62 years, female, black or african american, stage.iib, alive, 943 days	14.0
TCGA-AA-3511-01A	64 years, male, stage:i, alive, 212 days	14.0
TCGA-A6-A5ZU-01A	59 years, male, black or african american, stae:ii, aliv, 293 days	14.0
TCGA-AH-6644-01A	73 years, male, white, alive, 838 days	13.9
TCGA-AA-3538-01A	54 years, female, stageai, alive, 791 days	13.9
TCGA-CK-4952-01A	48 years, female, white, stageilie alive, 475 days	13.8
TCGA-AA-A00F-01A	66 years, male, stageilie alive, 1035 days	13.8
TCGA-CM-6676-01A	82 years, male, white, stage:, alive, 337 days	13.7
TCGA-CI-6619-01B	41 years, male, white, stage:iv, alive, 184 days	13.7
TCGA-AG-3896-01A	85 years, female, stage:i, alive, 31 days	13.6
TCGA-AZ-4684-01A	50 years, male, white, stage:iva, alive, 1977 days	13.6
TCGA-CI-6621-01A	63 years, male, white, stage:ilib alive, 419 days	13.5
TCGA-A6-A56B-01A	57 years, male, black or african american, stae:ii, dead, 1711 days	13.5
TCGA-AG-3587-01A	65 years, male, stage:i, alive, 1400 days	13.5
TCGA-AA-3534-01A	78 years, female, stage:ia, alive, 882 days	13.4
TCGA-AA-3842-01A	51 years, male, stageiia alive, 1126 days	13.4
TCGA-AA-3989-01A	84 years, male, stage:iv, dead, 242 days	13.4
TCGA-AG-3612-01A	55 years, female, stage:iib, alive, 608 days	13.4
TCGA-D5-6898-01A	51 years, female, white, stage:i, alive, 229 days	13.4
TCGA-CA-671 8-01A	46 years, male, asian, stage:ia dead, 306 days	13.3
TCGA-F4-6806-01A	59 years, female, white, stage:i, alive, 1260 days	13.3
TCGA-EI-6514-01A	59 years, female, white, stage:lia, alive, 496 days	13.3
TCGA-AZ-4315-01A	61 years, male, white, stage:ia alive, 1776 days	13.3
TCGA-AA-A01R-01A	47 years, male, stageii aliv, 1065 days	13.2
TCGA-AA-3994-01A	69 years, male, stage:i alive, 822 days	13.2
TCGA-CM-6675-01A	35 years, male, black or africn american, stage:ivb, alive, 397 days	13.1
TCGA-G4-6303-01A	54 years, female, white, stage:iv, dead, 2003 days	13.0
TCGA-AA-3679-01A	59 years, male, stage:iv, alive, 457 days	13.0
TCGA-F4-6854-01A	77 years, female, white, stage:ia, alive, 16 days	12.9
TCGA-CM-6677-01A	75 years, female. white, stage:ia, alive, 337 days	12.9
TCGA-EF-5831-01A	72 years, male, white, stage:ia alive, 127 days	12.9
TCGA-A6-3807-01A	53 years, female, white, sageii, alive, 1054 days	12.8
TCGA-AA-3858-01A	67 years, male, stage:i, alive, 945 days	12.8
TCGA-AF-6655-01A	66 years, male, white, stageiia alive, 609 days	12.8
TCGA-F5-6814-01A	57 years, male, white, stage:ia, alive, 1131 days	12.8
TCGA-DY-A1DC-01A	72 years, female, white, stge:ia, dead, 1258 days	12.8
TCGA-AA-3821-01A	81 years, female, stage:i, alive, 31 days	12.7
TCGA-AA-3532-01A	63 years, male, stage:iia, alive, 882 days	12.7
TCGA-AA-3544-01A	68 years, male, stage:i, alive, 426 days	12.7
TCGA-AA-3952-01A	68 years, male, stageie dead, 61 days	12.7
TCGA-AD-6964-01A	58 years, male, white, dead, 331 days	12.6
TCGA-AG-3894-01A	65 years, male, stage:ia alive, 426 days	12.5
TCGA-AA-A01X-01A	80 years, female, stage:ii alive, 791 days	12.5
TCGA-AF-A56N-01A	47 years, female, black or african american, stage:ia aliv, 360 days	12.4
TCGA-AG-3732-01A	78 years, female, stage:i, alive, 1003 days	12.4
TCGA-AG 3885-01A	71 years, female, sageiii alive, 546 days	12.4
TCGA-AA-3517-01A	60 years, male, stage:iia alive, 1186 days	12.4
TCGA-AA-A00A-01A	80 years, male, stage:iia, alive, 1157 days	12.4
TCGA-AA-A03J-01A	65 years, female, stage:it, alive, 1246 days	12.4
TCGA-G4-6625-01A	77 years, female, white, stage:ia alive, 2792 days	12.3
TCGA-AA-3968-01A	55 years, female, stage:i, alive, 669 days	12.3
TCGA-AA-A02W-01A	73 years, female, stage:i, alive, 1247 days	12.3
TCGA- 5M-AAT6-01A	40 years, female, black or african american, stage:iv, dead, 290 days	12.2
TCGA-AA-3975-01A	80 years, male, stageil alive, 1036 days	12.2
TCGA-EI-6507-01A	60 years, male, white, stage:iia, alive, 607 days	12.2
TCGA-NH-A50V-01A	69 years, male, black or african american, saeib alive, 588 days	12.2
TCGA-CM-6165-01A	74 years, male, white, stage:ia, alive, 488 days	12.1
TCGA-CM-4748-01A	53 years, male, white, sae:it alive, 792 days	12.1
TCGA-AU-6004-01A	69 years, female, white, stage:, aliv, 824 days	12.1
TCGA-A6-6138-01A	61 years, male, white, stage:i, alive, 685 days	12.0
TCGA-EI-6884-01A	71 years, male, white, stageiia alive, 328 days	12.0
TCGA-A6-6782-01A	82 years, male, white, stage:ib. alive, 617 days	11.9
TCGA-CM-6170-01A	73 years, female, white, stage:i, alive, 457 days	11.9
TCGA-CM-4751-01A	62 years, male, white, stageit alive, 822 days	11.9
TCGA-A6-6781-01 B	43 years, male, white, stage:ilie, alive, 598 days	11.8
TCGA-AA-3492-01A	90 years, female, stageii, dead, 92 days	11.8
TCGA-AG-3731-01A	65 years, male, stage:iv, alive, 1126 days	11.7
TCGA-A6- -2676-01A	75 years, female, white, stge:iib, dead, 1 305 days	11.7
TCGA-CA-6716-01A	65 years, male, asian, stage:iia, alive, 371 days	11.7
TCGA-AY-4071-01A	63 years, female, white, stage:i, dead, 29 days	11.7
TCGA-3L -AA1B-01A	61 years, female, black or african american, stage:i, alive, 475 days	11.6
TCGA-F5-6571-01A	62 years, female, white, stage:iia, alive, 1288 days	11.6
TCGA-AF-A56L -01A	48 years, female, black or african american, saeice alive, 2007 days	11.6
TCGA-AG-3593-01A	72 years, female, stage:iia alive, 1035 days	11.5
TCGA-CM-6166-01A	48 years, female, white, stage:i, alive, 669 days	11.5
TCGA-AA-3488-01A	58 years, male, stage:iv, dead, 153 days	11.5
TCGA-CI-6620-01A	41 years, female, white, stage:iva, alive, 1009 days	11.5
TCGA-DY-A1 DE-01 A	56 years, female, white, stage:ia, alive, 3932 days	11.4
TCGA-AH-6547-01A	79 years, female, white, dead, 76 days	11.4
TCGA-NH-A50U-01A	42 years, male, black or african american, stage:iva, dead, 334 days	11.4
TCGA-AA-3956-01A	65 years, male, stage:ia, alive, 1035 days	11.4
TCGA-AA-3549-01A	69 years, male, stage:i, alive, 639 days	11.3
TCGA-AA-3949-01A	87 years, female, stageit, alive, 791 days	11.3
TCGA-AG-3909-01A	69 years, female, stage:i, alive, 608 days	11.3
TCGA-CM-6171-01A	77 years, female, white, stage:i, alive, 427 days	11.3
TCGA-A6-5667-01A	40 years, female, white, stage:it alive, 887 days	11.3
TCGA-D5-6540-01A	66 years, male, white, stage:i, alive, 491 days	11.3
TCGA-AG-3584-01A	60 years, male, stage:iv, dead, 730 days	11.3
TCGA-A6-4105-01A	79 years, male, white, stage:iia dead, 442 days	11.2
TCGA-AG-A02G-01A	66 years, male, stage:iv, dead, 1185 days	11.2
TCGA-DC-6154-01A	57 years, female, white, stage:iva, alive, 365 days	11.2
TCGA-A6-6141-01A	31 years, male, black or african american, stage:ia, alive, 255 days	11.2
TCGA-AA3555-01A	81 years, female, stageiia, alive, 911 days	11.2
TCGA-DC-6683-01A	43 years, male, white, sae:it alive, 762 days	11.1
TCGA-F4-6856-01A	45 years, male, white, stage:i, alive, 1074 days	11.1
TCGA-D5-5541-01A	63 years, male, white, sagae:t alive, 1701 days	11.1
TCGA-F5-681 3-01A	70 years, male, white, sageice dead, 598 days	11.0
TCGA-NH-A6GA-01A	58 years, male, black or african american, stageiice dead, 302 days	11.0
TCGA-AG-3592-01A	68 years, male, stage:iia, alive, 1035 days	11.0
TCGA-G4-6588-01A	58 years, female, white, stage:ia, alive, 796 days	11.0
TCGA-AA-3982-01A	75 years, male, sage:ib, alive, 822 days	11.0
TCGA-AA-3811-01A	84 years, female, stage:i, dead, 306 days	10.9
TCGA-AA-3692-01A	47 years, female, stage:iv, dead, 1095 days	10.9
TCGA-CM-6164-01A	46 years, female, white, stage:ia, alive, 883 days	10.9
TCGA-AA-A017-01A	57 years, female, stage:ia, alive, 457 days	10.9
TCGA-G4-6293-01A	49 years, female, white, stae:ii alive, 4051 days	10.9
TCGA-AA-3848-01A	82 years, female, sage:ie dead, 306 days	10.9
TCGA-AA-3516-01A	74 years, female, stage:iii dead, 396 days	10.9
TCGA-AA-3831-01A	66 years, male, stage:iia alive, 547 days	10.8
TCGA-AG-A026-01A	66 years, male, stage:i dead, 59 days	10.8
TCGA-AA-3864-01A	71 years, male, stage:i, alive, 1612 days	10.7
TCGA-D5-6927-01A	34 years, male, white, stage:ia alive, 287 days	10.7
TCGA-AA-3815-01A	65 years, female, stage:ia alive, 1005 days	10.6
TCGA-AA-A00K-01A	79 years, male, stage:ia, alive, 549 days	10.5
TCGA-AA-A00D-01A	70 years, male, stage:i, alive, 578 days	10.5
TCGA-EI-6917-01A	33 years, male, white, stage:iia alive, 531 days	10.5
TCGA-AD-6548-01A	81 years, female, white, stage:i, alive, 650 days	10.5
TCGA-AA-3553-01A	61 years, female, stagei, alive, 730 days	10.4
TCGA-DY-A1DD-01A	77 years, female, white, stae:lib dead, 1741 days	10.4
TCGA-AM-5820-01A	60 years, female, white, stage:iva, alive, 14 days	10.4
TCGA-AA-3548-01A	71 years, female, stageiie alive, 1034 days	10.3
TCGA-AF-3911-01A	48 years, male, white, sae:lice alive, 1148 days	10.3
TCGA-AA-3877-01A	83 years, female, stagei, alive, 943 days	10.3
TCGA-CL -5917-01A	71 years, female, white, sae:lie, alive, 2376 days	10.2
TCGA-NH-A8F8-01A	79 years, male, black or african american, stage:iv, dead, 511 days	10.1
TCGA-AG-A036-01A	71 years, male, stage:ii alive, 3562 days	10.1
TCGA-AD-5900-01A	67 years, male, white, stage:i, alive, 370 days	10.0
TCGA-AA-3976-01A	70 years, male, stage:ia alive, 791 days	10.0
TCGA-AA-3685-01A	69 years, male, stage:i, aliv, 1127 days	10.0
TCGA-AA-3973-01A	69 years, male, stage:iv, alive, 397 days	10.0
TCGA-CM-6163-01A	74 years, male, white, stagei, alive, 90 days	10.0
TCGA-AH-6897-01A	48 years, male, white, stage:i, alive, 804 days	9.9
TCGA-A6-2672-01B	82 years, female, white, stage:iith alive, 1419 days	9.9
TCGA-CM-5862-01A	80 years, male, white, stage:iva, dead, 153 days	9.9
TCGA-AA-3667-01A	36 years, female, stageai, alive, 426 days	9.8
TCGA-DC-5337-01A	69 years, male, white, stage:i, alive, 792 days	9.8
TCGA-AG-3887-01A	68 years, male, stage:iia, alive, 1124 days	9.8
TCGA-EI-6513-01A	59 years, male, white, stageit alive, 497 days	9.7
TCGA-CM-5861-01A	63 years, female, white, stage:ia, alive, 457 days	9.7
TCGA-AZ-6601-01A	68 years, male, white, stage:i, dead, 3042 days	9.7
TCGA-AA-3552-01A	85 years, male, stageiieo, dead, 396 days	9.7
TCGA-AF-2691-01A	48 years, female, white, stage:i, alive, 1309 days	9.6
TCGA-AA-3696-01A	75 years, female, stage:iv, dead, 153 days	9.6
TCGA-AA-A02O-01A	82 years, male, stage:i, alive, 28 days	9.5
TCGA-AA-3851-01A	74 years, male, stage:iia, alive, 1006 days	9.5
TCGA-F5-6861-01A	60 years, female, white, stage:ia, alive, 1160 days	9.5
TCGA-AA-A03F-01A	90 years, female, stageiii, dead, 549 days	9.4
TCGA-AG-3578-01A	76 years, female, stage:lia alive, 974 days	9.4
TCGA-AZ-4313-01A	51 years, female, white, stage:i, alive, 2310 days	9.4
TCGA-CM-6161-01A	36 years, female, white, stage:i, alive, 457 days	9.4
TCGA-G4-6321-01A	60 years, female, white, stageii alive, 672 days	9.4
TCGA-EI-6506-01A	78 years, female, white, stage:ia alive, 625 days	9.4
TCGA-AA-A00Z-01A	70 years, male, stage:ia, alive, 669 days	9.4
TCGA-CK-4950-01A	68 years, female, black or african american, stage:iib, alive, 2599 days	9.4
TCGA-AG-3581-01A	63 years, male, stage:i, alive, 215 days	9.4
TCGA-A6-2684-01C	75 years, female, white, stage:i, alive, 1127 days	9.3
TCGA-DM-A282-01A	61 years, female, white, stage:ia alive, 4233 days	9.3
TCGA-AG-A025-01A	62 years, female, stage:i, alive, 1520 days	9.3
TCGA-AZ-6598-01A	77 years, female, white, stage:it, dead, 1503 days	9.3
TCGA-AA-3543-01A	84 years, male, stage:i, alive, 30 days	9.3
TCGA-AA-3660-01A	51 years, female, stage:i, aliv, 2375 days	9.3
TCGA-AG-A002-01A	35 years, male, stage:i, alive, 638 days	9.2
TCGA-AG-3586-01A	72 years, female, stage:ii aliv, 31 days	9.2
TCGA-DM-A280-01A	70 years, female, white, stage:ia dead, 236 days	9.2
TCGA-A6-6653-01A	82 years, male, white, stage:i, alive, 742 days	9.2
TCGA-AF-2692-01A	54 years, female, white, stage:ia, alive, 412 days	9.2
TCGA-G4-6628-01A	78 years, male, white, stagei, alive, 2424 days	9.2
TCGA-AG-3742-01A	85 years, female, stage:i, alive, 30 days	9.1
TCGA- D5- 6931-01A	77 years, male, white, sage:lii alive, 365 days	9.1
TCGA-DC-4749-01A	57 years, male, white, stage:i, alive, 762 days	9.0
TCGA-AA-3560-01A	72 years, female, sage:ice alive, 608 days	9.0
TCGA-DY-A1DF-01A	73 years, female, white, sage:ic, dead, 734 days	9.0
TCGA-AA-3542-01A	69 years, male, sage:lt alive, 395 days	8.9
TCGA-CL -4957-01A	79 years, female, dead, 425 days	8.9
TCGA-AA-3519-01A	63 years, male, stage:ii alive, 276 days	8.9
TCGA-AA-3510-01A	70 years, male, stage:i, alive, 1946 days	8.9
TCGA-BM-6198-01A	73 years, male, white, sagae:ib alive, 646 days	8.8
TCGA-AA-3977-01A	65 years, male, alive, 761 days	8.8
TCGA-CM-6678-01A	63 years, female, white, stage:iva, alive, 335 days	8.7
TCGA-AA-3818-01A	78 years, female, stage:iia, dead, 30 days	8.7
TCGA-AA-3939-01A	83 years, male, stage:ia, alive, 395 days	8.7
TCGA-AG-3582-01A	75 years, male, stage:iv, dead, 1096 days	8.7
TCGA-CK-5913-01A	58 years, female, white, stage:ia, alive, 1561 days	8.7
TCGA-AA-A02E-01A	82 years, female, stage:iv, dead, 90 days	8.7
TCGA-AA-3673-01A	53 years, female, stage:i, alive, 1522 days	8.6
TCGA-D5-6533-01A	68 years, female, white, alive, 775 days	8.6
TCGA-AA-3854-01A	71 years, female, stage:i, alive, 1096 days	8.6
TCGA-AD-6965-01A	62 years, male, white, sae:lie alive, 805 days	8.5
TCGA-DM-A288-01A	68 years, male, white, stageiie dead, 427 days	8.5
TCGA-D5-6539-01A	45 years, female, white, alive, 380 days	8.5
TCGA-CM-6172-01A	70 years, female, white, stageiib alive, 335 days	8.4
TCGA-DC-6157-01A	48 years, male, black or african american, stage:i, alive, 1581 days	8.4
TCGA-AG-A01N-01A	68 years, female, stage:iv, alive, 943 days	8.4
TCGA-AA-3509-01A	54 years, female, stage:ii, alive, 1915 days	8.4
TCGA-CK-4947-01B	46 years, female, white, stage:iil, alive, 534 days	8.4
TCGA-AA-3531-01A	75 years, female, stage:ia alive, 1035 days	8.3
TCGA-AA-3526-01A	57 years, male, stagei, alive, 580 days	8.3
TCGA-DM-A0XF-01A	68 years, female, white, stage:ii. dead, 1162 days	8.3
TCGA-AA-3675-01A	84 years, male, stage:ii, alive, 1431 days	8.3
TCGA-AA-3681-01A	77 years, female, stageii, alive, 182 days	8.2
TCGA-D5-6920-01A	77 years, female, white, stage:iia, alive, 377 days	8.2
TCGA-D5-7000-01A	79 years, female, white, stagei, alive, 312 days	8.2
TCGA-AA-3518-01A	81 years, female, stage:iia alive, 31 days	8.2
TCGA-AA-3710-01A	80 years, female, stage:ia alive, 821 days	8.2
TCGA-AD-6889-01A	male, asian, stage:iia dead, 2532 days	8.1
TCGA-CM-4743-01A	69 years, male, white, stage:ia alive, 701 days	8.1
TCGA-AF-2693-01A	75 years, male, white, stage:i, alive, 1155 days	8.1
TCGA-G5-6233-01A	74 years, male, white, dead, 556 days	8.1
TCGA-EI-6509-01A	53 years, male, white, sae:lie alive, 517 days	8.0
TCGA-AG-A032-01A	68 years, male, stageib alive, 1157 days	7.9
TCGA-AA-A010-01A	46 years, female, stage:ib, alive, 1064 days	7.9
TCGA-A6-2683-01A	57 years, female, white, stage:iv, dead, 504 days	7.9
TCGA-AG-3892-01A	57 years, female, stage:i, alive, 396 days	7.9
TCGA-A6-A567-01A	56 years, male, black or african american, stage:iv, dead, 1881 days	7.9
TCGA-CA-5256-01A	54 years, female, asian, stage:ia, alive, 379 days	7.8
TCGA-CA-6715-01A	63 years, male, asian, stae:iih alive, 383 days	7.8
TCGA-CK-5912-01A	82 years, male, white, stage:i, dead, 1493 days	7.8
TCGA-CA-5254-01A	42 years, female, asian, stage:iia, alive, 386 days	7.7
TCGA-AA-3819-01A	41 years, female, stage:ia alive, 761 days	7.7
TCGA-AA-3678-01A	60 years, female, stage:ii. alive, 1430 days	7.7
TCGA-A6-6652-01A	59 years, male, black or african american, stage:iva, alive, 751 days	7.6
TCGA-AA-3856-01A	59 years, male, stageiia, alive, 30 days	7.6
TCGA-AA-3495-01A	79 years, male, stage:i, alive, 1127 days	7.6
TCGA-AA-3662-01A	80 years, female, stage:iv, alive, 184 days	7.6
TCGA-DC-4745-01A	49 years, female, white, stae:iibh, alive, 639 days	7.6
TCGA-DM-A28G-01A	75 years, male, white, stage:ia, dead, 1849 days	7.5
TCGA-G4-6309-01A	40 years, female, black or african american, stage:ib, alive, 2600 days	7.5
TCGA-AG-3574-01A	89 years, female, stage:i; dead, 1096 days	7.5
TCGA-A6-6137-01A	55 years, male, white, sae:it alive, 824 days	7.5
TCGA-AA-A00Q-01A	66 years, female, stageit alive, 1278 days	7.4
TCGA-AA-A02H-01A	74 years, female, stage:iv, dead, 61 days	7.4
TCGA-G4-6322-01A	65 years, male, white, saeiit alive, 792 days	7.4
TCGA-AA-3680-01A	67 years, female, stage:iv, dead, 335 days	7.4
TCGA-AA-3688-01A	80 years, male, stage:iv, alive, 578 days	7.4
TCGA-AA-A00U-01A	50 years, male, staei , alive, 518 days	7.4
TCGA-EF-5830-01A	54 years, male, white, stage:b, alive, 106 days	7.3
TCGA-EI-6508-01A	48 years, female, white, stae:iib, alive, 636 days	7.3
TCGA-AA-A00E-01A	65 years, male, stage:iia, alive, 913 days	7.3
TCGA-CM-4746-01A	61 years, male, black or african american, stage:i, alive, 1126 days	7.3
TCGA-CK-6747-01A	87 years, female, white, stage:iia, alive, 2523 days	7.3
TCGA-AA-A01T-01A	63 years, female, stage:iy alive, 1005 days	7.3
TCGA-AA-A00R-01A	64 years, female, stage:i, alive, 30 days	7.2
TCGA-A6-5661-01A	80 years, female, black or african american, stage:ia, alive, 1020 days	7.2
TCGA-AG-A011 -01 A	80 years, male, stage:ia, alive, 1126 days	7.2
TCGA-AA-A02F-01A	68 years, female, stage:iv, alive, 1216 days	7.2
TCGA-AD-A5EK-01A	51 years, male, black or african american, stagei, alive, 500 days	7.1
TCGA-AA-3494-01A	55 years, male, stage:iv, alive, 31 days	7.1
TCGA-AG-3599-01A	70 years, male, stagei, alive, 366 days	7.1
TCGA-AG-A016-01AI	55 years, male, stage:iv, alive, 276 days	7.0
TCGA-DC-61 60-01A	68 years, male, white, stage:i, alive, 1339 days	7.0
TCGA-AA-3655-01A	68 years, male, stage:i. alive, 1856 days	7.0
TCGA-DM-A1DB-01A	68 years, male, white, stage:iia, dead, 1348 days	6.9
TCGA-D5-6537-01A	64 years, male, white, stage:iib dead, 146 days	6.9
TCGA-AY-6386-01A I	66 years, female, black or african american, stageib, alive, 542 days	6.9
TCGA-DM-A0X9-01A	71 years, female, white, stage:iia alive, 3641 days	6.8
TCGA-QG-A5YW-01A	55 years, female, black or african american, stageice alive, 896 days	6.8
TCGA-AA-3502-01A	73 years, male, stage:i, alive, 1065 days	6.8
TCGA-AA-3971-01A	58 years, male, stagelii, alive, 489 days	6.8
TCGA-AA-3855-01A	72 years, male, stage:i, alive, 975 days	6.8
TCGA-G5-6572-01A	56 years, male, white, dead, 1432 days	6.8
TCGA-AA-A01Z-01A	68 years, male, stage:i, alive, 1126 days	6.8
TCGA-A6-5659-01A I	82 years, male, white, stage:i, alive, 926 days	6.7
TCGA-AF-6672-01A	43 years, male, white, stage:iv, alive, 748 days	6.7
TCGA-AZ-4682-01B	61 years, male, white, stage:iva, dead, 680 days	6.6
TCGA-CI-6622-01A	74 years, male, white, stage:iib, alive, 1362 days	6.6
TCGA-AA-3844-01A	78 years, female, stage:iie, alive, 454 days	6.6
TCGA-CA-5255-01AI	45 years, male, asian, stage:iia alive, 376 days	6.6
TCGA-AG-3608-01A	79 years, female, stage:ia alive, 485 days	6.6
TCGA-AZ- 4614-01A	71 years, female, white, stage:iva, dead, 172 days	6.6
TCGA-AA-3664-01A	74 years, female, stage:i, alive, 1643 days	6.6
TCGA-AY-A69D-01A	55 years, female, black or african american, stage:ia, alive, 543 days	6.6
TCGA-CA-5796-01A	53 years, female, asian, stage:iia, alive, 377 days	6.5
TCGA-DM-A28K-01A	75 years, male, white, stage:ia, alive, 2988 days	6.5
TCGA-AA-3713-01A	68 years, male, stage:iv, alive, 579 days	6.5
TCGA-AG-3611-01A	72 years, male, stage:ia alive, 424 days	6.5
TCGA-EI-6511-01A	52 years, male, white, sage:i, alive, 482 days	6.5
TCGA-5M-AAT4-01A	74 years, male, black or african american, stage:iv, dead, 49 days	6.5
TCGA-AA-3525-01A	90 years, male, stageit alive, 245 days	6.4
TCGA-G4-6323-01A	50 years, male, black or african american, stage:ia, alive, 419 days	6.4
TCGA-AA-A01V-01A	59 years, male, stagei, alive, 31 days	6.4
TCGA-D5-6530-01A	53 years, male, white, stage:i, alive, 621 days	6.3
TCGA-AA-3663-01A	42 years, male, stage:i, alive, 212 days	6.3
TCGA-DC-61 55-01A	31 years, female, white, stageiia alive, 425 days	6.3
TCGA-QG-A5YV-01A	64 years, female, black or african american, stage:ie alive, 1301 days	6.2
TCGA-AA-3955-01A	38 years, male, stageili, alive, 638 days	6.2
TCGA-EI-6883-01A	63 years, male, white, stage:ice alive, 350 days	6.1
TCGA-AA-3524-01A	85 years, male, stage:i, alive, 1096 days	6.1
TCGA-AF-61 36-01A	72 years, female, white, sage:ii, alive, 741 days	6.1
TCGA-AA-3697-01A	77 years, male, stage:i, alive, 2587 days	6.1
TCGA-AD-6888-01A	73 years, male, white, stage:lib, dead, 472 days	6.1
TCGA-AG-A02X-01A	77 years, male, stage:i, alive, 1247 days	6.0
TCGA-AG-A015-01A	64 years, female, stage:i, alive, 1096 days	6.0
TCGA-DM-A1HB-01A	75 years, male, white, sag :ii, alive, 4126 days	5.9
TCGA-NH-A6GB-01A	71 years, female, black or african american, stage:ice alive, 476 days	5.9
TCGA-AA-A01S-01A	47 years, female, stagei alive, 31 days	5.9
TCGA-AA-A0OL-01A	66 years, male, stage:ia alive, 1157 days	5.9
TCGA-G4-6295-01A	70 years, female, white, stage:i, alive, 254 days	5.9
TCGA-CK-5914-01A	81 years, male, white, stae:lib, alive, 669 days	5.9
TCGA-AA-3666-01A	68 years, male, stage:ii dead, 61 days	5.9
TCGA-AA-3875-01A	78 years, female, stage:i, alive, 549 days	5.8
TCGA-AG-3600-01A	62 years, male, stageiie alive, 184 days	5.8
TCGA-AA-3846-01A	74 years, female, stage:ia alive, 518 days	5.8
TCGA-AF-5654-01A	73 years, female, white, stage:, dead, 512 days	5.7
TCGA-DM-A28F-01A	73 years, male, white, stage:il, dead, 1094 days	5.7
TCGA-CM-5864-01A	60 years, male, white, stage:i, alive, 457 days	5.7
TCGA-AG-A014-01A	86 years, male, stagei, alive, 485 days	5.7
TCGA-DM-A1HA-01A	82 years, male, white, sagae:lie alive, 4000 days	5.7
TCGA-AG-3580-01A	67 years, male, stage:i, alive, 244 days	5.7
TCGA-D5-5540-01A	73 years, male, white, stage:ia, alive, 1706 days	5.7
TCGA-AA-3561-01A	72 years, male, stage:ia, alive, 424 days	5.6
TCGA-AY-6197-01A	60 years, male, white, stage:ia, alive, 652 days	5.6
TCGA-EI-6512-01A	64 years, female, white, stageiib alive, 538 days	5.5
TCGA-AA-3972-01A	72 years, male, stage:iv, alive, 1551 days	5.5
TCGA-AG-3591-01A	66 years, female, stage:ia, alive, 1035 days	5.3
TCGA-AA-A02K-01A	50 years, male, stage:iv, dead, 426 days	5.3
TCGA-A6-2677-01B	68 years, female, white, stagelie dead, 740 days	5.3
TCGA-DM-A1D9-01A	67 years, female, white, stageiia, alive, 4270 days	5.3
TCGA-A6-5656-01B	74 years, male, white, stage:i, alive, 1001 days	5.3
TCGA-AA-3530-01A	80 years, male, stagei, alive, 580 days	5.2
TCGA-AA-3869-01A	76 years, male, stage:iv, dead, 822 days	5.2
TCGA-AA-A01G-01A	63 years, male, stage:ia, alive, 365 days	5.2
TCGA-AY-A71X-01A	54 years, female, black or african american, stage:i, alive, 588 days	5.2
TCGA-AA-3861-01A	72 years, male, stage:ia, alive, 914 days	5.2
TCGA-AA-3970-01A	65 years, male, stage:ia, alive, 1096 days	5.2
TCGA-CL -5918-01A	90 years, female, white, stage:ia alive, 218 days	5.1
TCGA-DM-A1D6-01A	88 years, male, white, stage:ia, dead, 1518 days	5.1
TCGA-AY-A8YK-01A	44 years, male, black or african american, stage:iva, alive, 573 days	5.1
TCGA-AA-3980-01A	89 years, female, stage:i, alive, 822 days	5.1
TCGA-AA-A011-01A	76 years, male, stage:, alive, 943 days	5.1
TCGA-EI-6881-01A	60 years, male, white, stage:lia, alive, 499 days	5.1
TCGA-AG-3583-01A	66 years, male, stage:iv, dead, 610 days	5.0
TCGA-EI-6882-01A	59 years, male, white, stage:ia alive, 262 days	4.9
TCGA-G4-6294-01A	76 years, male, white, stage:iv, dead, 858 days	4.9
TCGA-A6-2678-01A	43 years, female, white, stageiib, alive, 1286 days	4.9
TCGA-AG-3598-01A	69 years, male, stage:ia, alive, 1522 days	4.8
TCGA-F4-6808-01A	54 years, female, white, stage:i, alive, 1024 days	4.8
TCGA-QG-A5Z2-01A	61 years, male, black or african american, stage:i, alive, 952 days	4.8
TCGA-D5-6535-01A	80 years, female, white, sae:iib, alive, 460 days	4.8
TCGA-AZ-5407-01A	51 years, female, white, stage:i, alive, 2683 days	4.8
TCGA-5M-AATE-01A	76 years, male, black or african american, stge:iia, alive, 1200 days	4.7
TCGA-G4-6320-01A	73 years, male, white, stage:ii, alive, 804 days	4.7
TCGA-AG-3902-01A	61 years, male, stage:iia, alive, 974 days	4.7
TCGA-A6-3809-01A	71 years, female, white, stage:ib, alive, 996 days	4.7
TCGA-T9-A92H-01A	82 years, male, black or african american, stage:ia, alive, 362 days	4.6
TCGA-QL -A97D-01A	84 years, female, black or african american, stage:i, alive, 666 days	4.6
TCGA-NH-A50T-01A	68 years, female, black or african american, stage:ia, alive, 553 days	4.6
TCGA-DM-A28H-01A	50 years, male, white, saeice alive, 3561 days	4.6
TCGA-AG-3594-01A	77 years, male, stage:ia, dead, 61 days	4.5
TCGA-AH-6903-01A	46 years, male, white, saeii, alive, 592 days	4.4
TCGA-AA-3979-01A	84 years, male, stage:ia, alive, 730 days	4.4
TCGA-A6-6140-01A	62 years, male, white, stage:ia, alive, 734 days	4.4
TCGA-CI-6623-01B	44 years, male, white, stage:i, alive, 1443 days	4.4
TCGA-A6 -6780-01A	74 years, male, white, stage:ia alive, 612 days	4.4
TCGA-AA-3862-01A	82 years, male, stage:ia, alive, 914 days	4.4
TCGA-G4-6586-01A	74 years, female, white, stage:ia alive, 1089 days	4.3
TCGA-AG-A00Y-01A	68 years, male, stage:iia, alive, 700 days	4.3
TCGA-AA-3941-01A	84 years, female, stage:iva, alive, 730 days	4.3
TCGA-QG-A5YX-01A	61 years, female, black or african american, stage:ia, alive, 1003 days	4.3
TCGA-G4-631 5-01A	66 years, male, white, stage:iv, alive, 1883 days	4.3
TCGA-CM-4744-01A	69 years, male, white, stage:i, alive, 609 days	4.3
TCGA-AA-3522-01A	67 years, male, stage:iia, alive, 1127 days	4.2
TCGA-D5-6538-01A	79 years, female, white, stae:iib, alive, 521 days	4.2
TCGA-AA-A029-01A	67 years, male, stage:iy alive, 1581 days	4.2
TCGA-AG-3605-01A	85 years, female, stage:iv, alive, 30 days	4.2
TCGA-DM-A1D7-01A	82 years, male, white, stage:ia, dead, 405 days	4.1
TCGA-DM-A1D8-01A	50 years, female, white, dead, 383 days	4.0
TCGA-AA-A01Q-01A	48 years, female, stage:i, alive, 31 days	4.0
TCGA-AA-A024-01A	81 years, male, stage:iy dead, 1188 days	4.0
TCGA-AD-6963-01A	58 years, male, white, alive, 834 days	3.9
TCGA-DY-A1DG-01A	75 years, male, white, stage:iva, dead, 1566 days	3.9
TCGA-AG-A02N-01A	67 years, male, stage:i. alive, 1885 days	3.9
TCGA-NH-A5IV-01A	90 years, female, black or african american, stage:iia, alive, 588 days	3.8
TCGA-AG-A01J-01A	59 years, female, stage:a, alive, 31 days	3.7
TCGA-D5-6532-01A	61 years, male, whit, stage:ia, alive, 555 days	3.7
TCGA-G4-6307-01A	37 years, female, white, saeiit alive, 1674 days	3.7
TCGA-AH-6544-01A	60 years, male, white, alive, 1173 days	3.7
TCGA-AG-A020-01A	57 years, female, stage:ii, alive, 31 days	3.7
TCGA-AG-A00C-01A	49 years, female, sage:i, alive, 183 days	3.7
TCGA-A6-6648-01A	56 years, male, white, stage:iva, alive, 766 days	3.5
TCGA-AA-A02J-01A	70 years, female, stage:iv, dead, 153 days	3.5
TCGA-AZ-6606-01A	81 years, male, white, stage:iv, dead, 357 days	3.5
TCGA-DM-A28M-01A	63 years, male, white, stage:ia, alive, 2895 days	3.4
TCGA-DC-6682-01A	57 years, male, white, stage:ia alive, 762 days	3.4
TCGA-AA-3947-01A	60 years, female, stge:ib alive, 1004 days	3.3
TCGA-A6-6650-01A	69 years, female, black or african american, stage:ia, alive, 627 days	3.2
TCGA-AG-3725-01A	90 years, female, stage:ii alive, 638 days	3.2
TCGA-DM-A28C-01A	74 years, male, white, stage:ia, dead, 2475 days	3.1
TCGA-G4-6626-01A	90 years, male, white, stage:ia, dead, 1422 days	3.0
TCGA-AG-A008-01A	50 years, female, stage:i, alive, 424 days	3.0
TCGA-G4-6317-01A	51 years, female, white, stagelili, alive, 1095 days	3.0
TCGA-NH-A8F7-01A	53 years, female, black or african american, stage:ia, alive, 543 days	2.9
TCGA-AZ-6599-01A	72 years, male, white, stage:i, dead, 206 days	2.9
TCGA-G5-6641-01A	67 years, male, white, stageilia alive, 804 days	2.9
TCGA-EI-6510-01A	77 years, female, white, alive, 556 days	2.9
TCGA-AY-5543-01A	65 years, female, black or african american, stage:iva, alive, 1004 days	2.8
TCGA-A6-5666-01A	78 years, male, white, stage:ie, alive, 995 days	2.8
TCGA-AA-A01F-01A	72 years, male, sagae t alive, 974 days	2.7
TCGA-4N-A93T-01A	67 years, male, black or african american, stage:iit alive, 146 days	2.7
TCGA-4T-AA8H-01A	42 years, female, black or african american, stage:ia, alive, 385 days	2.7
TCGA-DY-A0XA-01A	57 years, female, white, stage:ia, alive, 3846 days	2.6
TCGA-AA-A0OW-01A	80 years, male, stage:i, alive, 456 days	2.4
TCGA-G4-6306-01A	71 years, male, white, alive, 1359 days	2.3
TCGA-AY-A54L -01A	74 years, female, black or afrcan american, stage:, alive, 525 days	2.3
TCGA-G5-6235-01A	72 years, male, white, sage:ii, alive, 1696 days	2.3
TCGA-DM-A1D0-01A	79 years, female, white, stageiia, alive, 3974 days	2.3
TCGA-DM-A28E-01A	72 years, female, white, stage:ia, alive, 3648 days	2.2
TCGA-RU-A8FL-01A	51 years, male, black or african american, stage:it alive, 1177 days	2.2
TCGA-A6- 5665-01A	84 years, female, white, stageiia, alive, 671 days	2.2
TCGA-G4-6304-01A	66 years, female, white, stage:ib, alive, 1631 days	2.1
TCGA-AZ-6608-01A	55 years, female, white, stage:lia, dead, 59 days	2.1
TCGA-AA-A02Y-01A	73 years, male, stage:i, alive, 1216 days	2.0
TCGA-DM-A1DA-01A	71 years, female, white, stage:ii; dead, 228 days	1.8
TCGA-DY-A1H8-01A	77 years, female, white, stage:lia, dead, 992 days	1.4
TCGA-DM-A1D4-01A	80 years, male, white, stage:ia, dead, 2821 days	1.3
